# Supplementary material for: Alzheimer’s Disease Risk Polymorphisms Regulate Gene Expression in the ZCWPW1 and the CELF1 Loci
Source: PLoS One. 2016 Feb 26;11(2):e0148717. doi: 10.1371/journal.pone.0148717 (PMC4769299; doi:10.1371/journal.pone.0148717)
Supplement: S1 Table — (XLSX) [file pone.0148717.s002.xlsx]

## Sheet: Sheet1
S1 Table: RegulomeDB Scores
Score	Predicted Effects on Gene Regulation
1a	eQTL + TF binding + matched TF motif + matched DNase Footprint + DNase peak
1b	eQTL + TF binding + any motif + DNase Footprint + DNase peak
1c	eQTL + TF binding + matched TF motif + DNase peak
1d	eQTL + TF binding + any motif + DNase peak
1e	eQTL + TF binding + matched TF motif
1f	eQTL + TF binding / DNase peak
2a	TF binding + matched TF motif + matched DNase Footprint + DNase peak
2b	TF binding + any motif + DNase Footprint + DNase peak
2c	TF binding + matched TF motif + DNase peak
3a	TF binding + any motif + DNase peak
3b	TF binding + matched TF motif
4	TF binding + DNase peak
5	TF binding or DNase peak
6	Other
