# Supplementary material for: Alzheimer’s Disease Risk Polymorphisms Regulate Gene Expression in the ZCWPW1 and the CELF1 Loci
Source: PLoS One. 2016 Feb 26;11(2):e0148717. doi: 10.1371/journal.pone.0148717 (PMC4769299; doi:10.1371/journal.pone.0148717)
Supplement: S2 Table — (XLSX) [file pone.0148717.s003.xlsx]

## Sheet: Sheet1
S2 Table: eQTLs of IGAP GWAS SNPs in control brains (UKBEC)
				Brain Region (P value)
IGAP SNP	Gene	Transcript	Probe ID	FCTX	TCTX	HIPP	PUTM	THAL	MEDU	SNIG	WHMT	CRBL	OCTX
rs6656401	CR1*	t2377332	2377395	0.03	0.11	0.01	0.13	0.88	0.53	0.91	3.70x10-7	0.58	0.21
			t2377332	0.01	4.00x10-3	2.70x10-5	0.05	0.01	0.09	0.15	6.50x10-7	0.31	0.07
	CR2	t2377283	2377285	0.69	0.39	0.73	0.77	0.68	0.69	3.80x10-3	0.63	0.11	0.11
			t2377283	0.18	0.26	0.12	0.78	0.62	0.16	0.7	0.01	0.29	0.73
	CR1L	t2377527	2377428	0.36	0.97	0.27	0.42	6.80x10-3	0.13	0.8	0.54	0.7	0.66
		t2377427	2377445	0.31	0.09	0.93	0.72	0.47	0.71	0.14	6.30x10-4	0.38	0.28
			2377472	0.48	0.3	0.69	0.45	0.51	0.1	0.39	0.13	0.54	0.56
			2377528	0.66	0.67	0.07	0.36	0.57	0.16	0.14	0.2	0.24	0.75
rs6733839	BIN1*	t2574646	2574656	0.2	0.17	0.82	0.35	0.83	0.18	0.73	0.92	0.65	0.33
			t2574646	0.3	0.72	0.87	0.2	0.73	0.6	0.66	0.32	0.25	0.46
	CYP27C1	t2574720	2574749	0.09	0.51	0.15	0.05	0.36	0.47	0.91	0.56	0.68	0.29
			2574724	0.63	0.6	0.02	0.41	0.74	0.7	0.46	0.6	0.98	0.72
			t2574720	0.53	0.8	0.3	0.82	0.67	0.26	0.63	0.16	0.69	0.04
rs10948363	CD2AP*	t2909404	2909478	0.77	0.18	0.54	0.86	0.28	0.22	0.65	0.68	0.25	0.39
			2909407	0.43	0.47	0.18	0.37	0.9	0.81	0.93	0.63	0.06	0.97
			2909405	0.95	0.25	0.05	0.83	0.21	0.74	0.25	0.01	0.3	0.55
			t2909404	0.39	0.46	0.48	0.33	0.06	0.41	0.77	0.24	0.02	0.3
rs11771145	EPHA1*	t3077321	3077340	0.88	0.86	0.96	0.09	0.98	0.59	0.98	0.55	0.89	0.61
			t3077321	0.96	0.69	0.68	0.2	0.44	0.34	0.77	0.83	0.83	0.85
	LOC285965	t3029167	3029193	0.97	0.33	0.95	0.8	0.53	0.65	0.63	0.36	0.53	0.38
			t3029167	0.67	7.80x10-3	0.22	0.58	0.32	0.46	0.73	0.46	0.07	0.81
	TAS2R60	t3029198	3029207	0.06	0.76	0.06	0.91	0.05	0.87	0.21	0.22	0.37	0.76
rs9331896	CLU*	t3129065	3129079	0.04	1.30x10-3	1.50x10-3	0.27	0.69	0.5	0.14	3.50x10-4	0.89	0.07
			3129073	0.18	0.75	0.11	0.2	0.45	0.28	0.91	0.49	0.04	0.1
			t3129065	1.20x10-3	4.50x10-4	6.90x10-4	0.94	0.14	0.62	0.03	1.50x10-4	0.08	7.70x10-4
rs983392	MS4A6A*	t3374934	3374939	0.85	0.27	0.45	0.53	0.85	0.31	0.77	0.28	0.83	0.15
			t3374934	0.28	0.22	0.2	0.27	0.1	0.02	0.78	4.10x10-3	0.52	0.95
	MS4A3	t3332247	3332246	0.69	0.16	0.08	0.6	0.72	0.56	0.91	0.2	0.66	0.78
	MS4A2	t3332276	3332277	0.86	0.54	0.04	0.21	0.83	0.5	0.17	0.26	0.58	0.96
	MS4A4A	t3332298	3332299	0.98	0.89	0.08	0.64	0.02	0.35	0.98	0.98	0.04	0.24
			t3332298	0.06	0.1	0.5	0.95	0.09	0.1	0.59	0.16	0.43	0.85
	MS4A6E	t3332325	3332330	0.02	0.37	0.62	0.08	0.72	0.57	0.44	0.03	0.94	0.74
rs10792832	PICALM*	t3385175	3385211	0.82	0.57	0.82	0.45	0.88	0.3	0.94	0.72	0.21	0.95
			3385182	0.69	0.72	0.9	0.79	0.94	0.01	0.44	0.51	0.12	0.93
			t3385175	0.85	0.71	0.82	0.88	0.45	0.01	0.17	0.54	0.23	0.94
	EED	t3343202	3343203	0.84	0.74	0.97	0.29	0.3	0.64	0.77	0.56	0.43	0.56
			t3343202	0.98	0.22	0.56	4.10x10-3	4.40x10-3	2.10x10-4	0.12	0.12	0.44	0.36
rs4147929	ABCA7*	t3815416	3815421	0.33	0.92	0.27	0.19	0.06	0.39	0.91	0.49	0.19	0.84
			3815419	0.65	0.5	0.21	0.1	0.29	0.52	0.48	0.23	0.03	0.52
			t3815416	0.12	0.5	0.73	0.03	0.02	0.85	0.92	0.01	0.08	0.78
	CNN2	t3815399	3815409	0.74	0.75	0.93	0.58	0.67	0.74	0.03	0.75	0.99	0.33
			3815415	0.46	0.2	0.66	0.96	0.61	0.57	0.64	0.94	0.71	0.1
	POLR2E	t3844952	t3844952	0.062	3.7x10-3	0.71	0.063	1.8x10-3	0.52	0.71	0.22	0.91	0.52
			3844957	0.61	0.046	0.02	0.65	0.32	1	0.57	1.1x10-3	0.79	0.93
			3844969	0.91	0.26	0.91	8.8x10-3	0.91	0.67	0.3	0.18	0.44	0.016
			3844971	0.51	0.65	0.56	0.66	0.25	0.45	0.16	0.59	0.31	0.23
	GPX4	t3815538	3815539	0.38	1	0.67	0.06	0.25	0.75	0.96	0.2	0.36	0.53
	HMHA1	t3815493	t3815493	0.76	0.12	0.57	0.24	0.5	0.38	0.94	0.34	0.97	0.11
			3815495	0.56	0.58	0.099	0.058	0.94	0.62	0.56	0.26	0.29	0.15
			3815503	0.62	0.34	0.69	0.9	0.61	0.51	0.44	0.99	0.74	0.25
			3815505	0.29	0.66	0.057	0.42	0.59	0.15	0.16	0.34	0.095	0.36
			3815530	0.31	0.099	0.25	0.83	0.25	0.85	0.99	0.66	0.88	0.44
	SBNO2	t3844978	t3844978	0.74	0.8	0.3	0.7	0.76	0.23	5x10-3	0.68	0.89	0.42
			3844979	0.18	0.25	0.22	0.77	0.44	0.014	0.88	0.12	0.55	0.67
			3844999	0.76	0.89	0.41	0.71	0.67	0.67	0.37	0.37	0.84	0.19
			3845049	0.54	0.38	0.24	1	0.95	0.57	0.18	0.056	0.92	0.42
rs3865444	CD33*	t3839718	3839724	0.09	0.43	0.26	0.09	0.37	0.05	0.04	0.04	0.14	0.31
			3839722	0.5	0.07	0.62	0.53	0.29	0.29	0.07	0.36	0.09	0.55
			t3839718	0.68	0.02	0.57	0.66	0.94	0.42	0.73	0.54	0.96	0.16
rs28834970	PTK2B	t3091301	3091305	0.66	0.56	0.15	0.5	1	0.12	0.61	0.62	0.75	0.71
			3091302	0.49	0.87	0.6	0.24	0.99	0.47	0.86	0.03	0.22	0.25
			t3091301	0.62	0.12	0.13	0.81	0.92	1	0.83	0.74	0.12	0.53
rs10498633	SLC24A4*	t3548849	3548904	0.9	0.44	0.25	0.04	0.83	0.77	0.11	0.6	0.44	0.5
			3548856	0.21	0.06	0.33	0.4	0.21	0.87	0.9	0.93	0.02	0.23
			t3548849	0.24	0.08	0.49	0.78	0.41	0.64	0.47	0.47	0.28	0.39
	RIN3*	t3548929	3548957	0.02	0.45	0.06	0.4	0.17	0.05	0.04	0.34	0.43	0.16
			3548953	0.25	0.72	0.15	0.76	0.3	0.55	0.27	0.42	0.41	0.26
			t3548929	0.12	0.29	0.53	0.04	0.04	0.02	0.41	0.78	0.4	0.48
rs35349669	INPP5D*	t2532699	2332706	0.03	0.04	0.9	0.56	0.5	0.11	0.68	0.12	0.98	0.54
			2532700	0.33	0.62	0.45	0.82	0.38	0.21	0.23	0.98	0.06	0.05
			t2532699	0.06	0.25	0.98	0.47	0.99	0.1	0.86	0.02	0.41	0.12
rs190982	MEF2C*	t2866225	t2866225	0.83	0.87	0.06	0.76	0.09	0.48	0.33	0.27	0.63	0.15
rs2718058°	GPR141	t2997789	2997791	0.02	0.11	0.35	8.50x10-3	0.95	0.33	0.23	0.67	0.64	0.39
			2997798	0.13	0.69	0.75	0.29	0.65	0.67	0.76	0.76	0.57	0.57
		t2997811	2997812	0.8	0.51	0.05	0.29	0.3	0.98	2.30x10-3	7.50x10-3	0.43	0.65
rs1476679	ZCWPW1*	t3063968	3063971	1.10x10-3	0.3	0.84	0.33	0.06	0.36	0.77	0.06	0.09	0.7
			3063669	0.29	0.15	0.05	0.54	0.84	0.58	0.37	0.42	0.62	0.64
			t3063968	0.06	0.66	0.9	0.29	0.33	0.82	1.30x10-3	0.7	0.83	0.67
	PILRB/PILRA	t3015519	3015527	2.30x10-3	0.02	3.10x10-3	1.10x10-3	6.40x10-4	0.1	9.90x10-3	0.12	5.80x10-4	0.02
			3015536	8.30x10-4	0.04	0.16	0.39	0.12	0.5	0.05	0.5	0.91	0.32
	PILRB	t3015442	3015442	0.13	0.094	3.1x10-3	0.043	0.045	0.36	0.023	0.16	0.03	0.34
			3015476	0.94	0.07	0.34	0.93	0.72	0.24	0.76	0.65	0.2	0.29
			3015452	0.04	1.20x10-3	5.90x10-4	4.20x10-4	5.6x10-3	0.07	0.3	0.01	1.60x10-3	9.50x10-4
	PILRA	t3015543	3015543	0.9	0.59	0.23	0.94	0.68	0.28	0.78	0.74	0.78	0.24
			3015544	0.9	0.59	0.23	0.94	0.68	0.28	0.78	0.74	0.78	0.24
	MEPCE	t3015553	3015556	0.6	0.6	0.8	0.68	0.65	0.66	0.76	0.38	0.92	0.2
			3015554	0.67	0.99	0.21	0.66	0.74	0.91	0.35	0.51	0.95	0.79
	GATS	t3063856	3063856	0.2	0.03	0.04	0.06	9.9x10-3	3.5x10-4	0.73	0.04	0.43	0.14
			3063857	0.02	0.55	0.72	0.58	0.91	0.52	0.16	0.56	0.01	0.1
			3063864	6.5x10-3	0.01	0.05	0.03	2.0x10-3	2.4x10-5	0.56	0.02	0.04	0.06
rs10838725	CELF1*	t3372253	3372283	0.43	0.8	0.32	0.89	0.25	2.30x10-3	0.81	0.12	0.85	0.57
			3372254	0.63	0.75	0.89	0.64	0.07	0.97	0.1	0.55	0.29	0.43
			t3372253	0.83	0.46	0.68	0.86	1.20x10-3	4.00x10-3	0.8	0.28	0.71	0.86
	MADD	t3329724	3329784	0.02	0.19	0.25	0.89	0.1	0.02	0.93	0.49	0.41	0.07
			3329771	0.34	0.7	0.84	0.64	0.49	0.36	0.4	0.21	0.99	0.78
			3329744	0.57	0.49	0.97	0.4	0.52	5.90x10-3	0.99	0.99	0.36	0.61
			3329725	0.23	0.82	0.35	0.2	0.17	0.06	0.04	0.24	0.1	0.51
			t3329724	0.55	0.89	0.9	0.64	0.15	0.05	0.67	0.36	0.76	1
	SLC39A13	t3015553	3329796	0.61	0.44	0.62	0.59	0.26	0.12	0.78	0.34	0.53	0.25
			3329805	0.88	0.86	0.42	0.52	0.89	0.36	0.18	0.69	0.7	0.57
			3329806	0.31	0.54	0.32	0.61	0.1	0.09	0.87	0.04	0.36	0.15
	PSMC3	t3372209	3372216	0.3	0.66	0.78	0.97	0.06	0.17	0.62	0.29	0.89	0.07
	NDUFS3	t3329904	3329906	0.52	0.99	0.39	0.49	0.86	0.03	0.86	0.25	0.89	0.2
			3329911	0.98	0.47	0.76	0.9	0.09	0.29	0.19	0.06	0.46	0.45
			3329922	0.76	0.34	0.96	0.93	0.21	2.60x10-3	0.88	0.11	0.15	0.27
	KBTD4	t3372337	3372347	0.75	0.91	0.93	0.7	0.9	0.76	1	0.16	1.10x10-3	0.82
			3372339	0.89	0.58	0.7	0.55	0.05	0.01	0.5	0.49	0.43	0.27
		t3329902	3329903	0.21	0.24	0.85	0.52	0.93	0.53	0.52	0.22	0.48	0.64
	PTPMT1	t3372337	3372345	0.89	0.45	0.56	0.25	0.46	0.37	0.83	0.53	0.9	0.96
			3372339	0.89	0.58	0.7	0.55	0.05	0.01	0.5	0.49	0.43	0.27
		t3372006	3372088	0.61	0.22	0.64	0.83	0.03	0.3	0.47	0.11	0.94	0.25
			3372066	0.86	7.90x10-3	0.12	0.67	0.55	0.04	1	0.84	0.9	0.96
			3372037	0.86	0.14	0.74	0.67	6.70x10-3	0.02	0.78	0.1	0.4	0.19
			3372007	0.92	0.13	0.14	0.46	0.07	0.26	0.29	0.72	2.50x10-3	0.34
			3372006	0.31	0.77	0.68	0.93	0.31	9.10x10-4	0.65	0.98	0.61	0.39
		t3329886	3329891	0.55	0.77	0.51	0.97	0.33	0.26	0.82	0.03	0.89	0.71
			3329890	0.33	0.65	0.03	0.38	0.99	0.65	0.44	0.94	0.48	0.23
	MTCH2	t3372368	3372370	0.78	9.50x10-3	0.06	0.32	7.20x10-3	1.40x10-3	0.6	0.13	0.17	0.2
			3372402	0.98	0.53	0.89	0.91	0.74	0.49	0.47	0.49	0.86	0.42
	AGBL2	t3372420	3372421	0.35	0.54	0.39	0.64	0.12	0.58	0.75	0.17	0.05	0.15
			t3372420	0.87	0.98	0.51	0.69	0.87	0.07	0.28	0.31	0.14	0.32
	FNBP4	t3372459	3372495	0.79	0.67	0.51	0.41	1.30x10-3	3.30x10-3	0.66	0.16	0.4	0.1
			3372515	0.56	0.22	5.10x10-4	0.94	0.03	0.16	0.83	0.07	0.77	2.90x10-4
			t3372459	0.96	0.43	0.86	0.72	3.90x10-3	3.60x10-4	0.66	0.24	0.95	0.13
	NUP160	t3371986	3372088	0.61	0.22	0.64	0.83	0.03	0.3	0.47	0.11	0.94	0.25
			3372044	0.8	0.66	0.45	0.94	0.12	0.34	0.25	0.62	0.36	0.01
			3372027	0.82	0.63	0.15	0.64	0.45	0.23	0.93	0.57	0.28	0.4
			3372006	0.31	0.77	0.68	0.93	0.31	9.10x10-4	0.65	0.98	0.61	0.39
	C1QTNF4	t3372352	t3372352	0.86	0.14	0.98	0.69	0.72	0.36	0.83	0.27	0.36	1
			3372356	0.62	0.7	0.7	0.78	0.16	0.072	0.58	0.37	0.88	0.02
	RAPSN	t3372235	t3372235	0.21	0.75	0.86	0.7	0.47	0.03	0.73	0.19	0.38	0.12
			3372236	0.36	0.87	0.73	0.61	0.53	0.05	0.66	0.88	0.14	0.14
rs17125944	FERMT2*	t3564919	3564942	0.53	0.5	0.52	0.96	0.05	0.79	0.37	0.33	0.52	0.74
			3564920	0.59	0.89	0.41	0.05	0.77	0.47	0.15	0.19	0.82	0.79
			t3564919	0.69	0.68	0.98	0.71	0.69	0.76	0.21	0.61	0.4	0.61
rs7274581	CASS4*	t3890180	3890182	0.9	0.89	0.19	1	0.5	0.22	0.97	0.03	1	0.05
			t3890180	0.19	0.98	0.26	0.52	0.38	0.05	0.14	0.02	0.56	1.10x10-3
	C20ORF43	t3890218	3892035	0.85	0.75	0.81	0.97	0.03	0.7	0.25	0.05	0.34	0.52
			3890257	0.9	0.66	0.08	0.91	0.13	0.03	0.37	0.2	0.5	0.22
			t3890218	0.76	0.63	0.27	0.53	0.33	0.9	0.5	0.34	0.36	0.4
	CSTF1	t3890154	3890160	0.66	0.25	0.52	0.67	0.56	0.94	0.49	0.9	0.25	0.67
			3890172	0.81	0.13	0.38	0.74	0.52	0.91	0.11	0.46	0.38	0.31
			t3890154	0.64	0.35	0.15	0.41	0.57	0.34	0.7	0.9	0.34	0.65
*IGAP Gene, °NME8 not found, #HLA-DRB5-HLA-DRB1 not found
Bonferroni p=3.9x10-5
