# Supplementary material for: Alzheimer’s Disease Risk Polymorphisms Regulate Gene Expression in the ZCWPW1 and the CELF1 Loci
Source: PLoS One. 2016 Feb 26;11(2):e0148717. doi: 10.1371/journal.pone.0148717 (PMC4769299; doi:10.1371/journal.pone.0148717)
Supplement: S3 Table — (XLSX) [file pone.0148717.s004.xlsx]

## Sheet: Sheet1
S3 Table: Most Significant eQTLs for top IGAP SNPs
IGAP Gene	IGAP SNP	Gene	Probe ID	chr	Brain Region (P value)
					Total	CRBL	FCTX	HIPP	MEDU	OCTX	PUTM	SNIG	TCTX	THAL	WHMT
CR1	rs6656401	CR1,CR1L*	2377395	chr1	0.00044	0.58	0.026	0.0079	0.53	0.21	0.13	0.91	0.11	0.88	3.7e-07
	rs6656401	CR1,CR1L*	t2377332	chr1	4.2e-06	0.31	0.014	2.7e-05	0.086	0.069	0.049	0.15	0.004	0.013	6.5e-07
	rs6656401	CR1,CR1L*	2377402	chr1	6e-06	0.18	0.37	0.00012	0.092	0.019	0.032	0.41	0.0028	0.32	0.00014
	rs6656401	CR1,CR1L*	2377412	chr1	4.5e-05	0.33	0.095	0.34	0.013	0.7	0.092	0.0097	0.86	0.44	0.0015
	rs6656401	CR1,CR1L*	2377411	chr1	5e-05	0.53	0.0001	0.01	0.14	0.092	0.84	0.29	0.022	0.043	0.34
	rs6656401	FAIM3	2452980	chr1	0.0001	0.0042	0.024	0.86	0.36	0.86	0.04	0.83	0.24	8.3e-05	0.26
	rs6656401	FAIM3	2452995	chr1	0.00012	0.56	0.19	0.68	0.12	0.74	0.15	0.14	0.19	0.11	0.13
	rs6656401	CD46,CR1L	2377456	chr1	0.051	0.11	0.13	0.00013	0.95	0.95	0.57	0.28	0.49	0.13	0.097
	rs6656401	CD34	2453312	chr1	0.26	0.83	0.82	0.92	0.13	0.16	0.11	0.6	0.79	0.84	0.00019
	rs6656401	CR1,CR1L*	2377413	chr1	0.00035	0.59	0.59	0.00088	0.075	0.66	0.034	0.94	0.7	0.13	0.051
BIN1	rs6733839	SFT2D3	2504775	chr2	0.16	0.65	0.1	0.52	0.9	0.2	0.11	0.49	0.54	0.31	0.00046
	rs6733839	MYO7B	t2574966	chr2	0.059	0.14	0.25	0.27	0.64	0.85	0.49	0.94	0.18	0.11	0.00049
	rs6733839	IWS1	2574933	chr2	0.12	0.47	0.27	0.00084	0.41	0.54	0.093	0.83	0.77	0.71	0.17
	rs6733839	MYO7B	2574967	chr2	0.15	0.12	0.24	0.3	0.38	0.57	0.65	0.68	0.11	0.47	0.0012
	rs6733839	PROC	2504602	chr2	0.12	0.8	0.9	0.95	0.8	0.96	0.0016	0.64	0.48	0.48	0.13
	rs6733839	SAP130	2575198	chr2	0.23	0.83	0.47	0.92	0.71	0.6	0.26	0.5	0.8	0.99	0.0022
	rs6733839	MYO7B	2504711	chr2	0.0065	0.26	0.11	0.91	0.23	0.98	0.11	0.71	0.16	0.19	0.0024
	rs6733839	SFT2D3	2504770	chr2	0.26	0.22	0.58	0.0026	0.67	0.89	0.74	0.046	0.67	0.02	0.038
	rs6733839	UGGT1	2504884	chr2	0.15	0.15	0.6	0.83	0.0027	0.98	0.57	0.21	0.97	0.16	0.96
	rs6733839	MYO7B	2504663	chr2	0.15	0.7	0.96	0.74	0.66	0.52	0.74	0.43	0.087	0.25	0.0034
CD2AP	rs10948363	SLC25A27,TDRD6	2909170	chr6	0.57	0.051	0.11	0.31	0.69	0.68	0.13	0.032	0.37	0.96	0.00038
	rs10948363	CD2AP*	2909469	chr6	0.0009	0.0069	0.65	0.81	0.82	0.61	0.19	0.26	0.46	0.0014	0.85
	rs10948363	CD2AP*	2909447	chr6	0.4	0.0019	0.28	0.95	0.24	0.96	0.57	0.92	0.9	0.98	0.02
	rs10948363	CD2AP*	2909468	chr6	0.32	0.0021	0.81	0.93	0.91	0.77	0.5	0.66	0.27	0.23	0.81
	rs10948363	MEP1A	2909269	chr6	0.022	0.59	0.0023	0.33	0.44	0.97	0.2	0.55	0.078	0.012	0.5
	rs10948363	CYP39A1	2955790	chr6	0.062	0.6	0.92	0.12	0.0029	0.99	0.52	0.17	0.9	0.23	0.08
	rs10948363	TDRD6	2955819	chr6	0.19	0.0029	0.62	0.92	0.75	0.85	0.38	0.34	0.57	0.26	0.22
	rs10948363	CD2AP*	2909476	chr6	0.09	0.23	0.55	0.38	0.85	0.0031	0.33	0.54	0.51	0.25	0.99
	rs10948363	GPR110	t2955932	chr6	0.18	0.66	0.7	0.16	0.0036	0.45	0.28	0.93	0.59	0.34	0.018
	rs10948363	MEP1A	t2909263	chr6	0.004	0.67	0.0039	0.62	0.42	0.26	0.014	0.36	0.32	0.0067	0.075
EPHA1	rs11771145	TRBV7-3	3028620	chr7	0.059	0.36	0.043	0.5	0.35	0.79	0.00065	0.6	0.63	0.21	0.89
	rs11771145	TRBV7-3	t3028619	chr7	0.059	0.36	0.043	0.5	0.35	0.79	0.00065	0.6	0.63	0.21	0.89
	rs11771145	FAM131B	3077278	chr7	0.62	0.99	0.53	0.13	0.53	0.31	0.99	0.0011	0.8	0.63	0.58
	rs11771145	EPHA1*	3077326	chr7	0.54	0.4	0.94	0.43	0.92	0.0014	0.73	0.37	0.97	0.49	0.7
	rs11771145	EPHA1*	3077329	chr7	0.39	0.62	0.86	0.52	0.77	0.38	0.91	0.91	0.94	0.002	0.94
	rs11771145	OR2F2,OR2F1	3029435	chr7	0.5	0.16	0.51	0.16	0.46	0.48	0.27	0.76	0.0023	0.82	0.63
	rs11771145	NOBOX	3077735	chr7	0.26	0.61	0.49	0.3	0.41	0.11	0.0023	0.19	0.35	0.98	0.84
	rs11771145	TAS2R60*	t3029198	chr7	0.0024	0.38	0.035	0.1	0.4	0.13	0.79	0.16	0.18	0.31	0.91
	rs11771145	NOBOX	3077743	chr7	0.77	0.0027	0.27	0.57	0.86	0.47	0.73	0.78	0.96	0.71	0.44
	rs11771145	EPHB6	3028860	chr7	0.51	0.96	0.61	0.71	0.95	0.42	0.44	0.96	0.18	0.0027	0.92
CLU	rs9331896	CLU*	3129085	chr8	6e-07	0.011	0.00055	0.00015	0.58	0.0045	0.55	0.08	0.0002	0.005	9.7e-06
	rs9331896	CLU*	3129087	chr8	1.4e-06	0.0047	0.0012	1.1e-05	0.24	0.027	0.44	0.0041	0.0012	0.055	1.4e-05
	rs9331896	CLU*	3129086	chr8	4.5e-06	0.0037	0.00055	8.1e-06	0.48	0.18	0.25	0.051	0.00054	0.13	3.6e-05
	rs9331896	CLU*	3129089	chr8	9.8e-06	0.01	0.00076	3.3e-05	0.61	0.061	0.26	0.0035	0.00063	0.022	0.00034
	rs9331896	CLU*	3129093	chr8	1.2e-05	0.033	0.011	0.0022	0.4	0.00029	0.96	0.16	0.00013	0.026	1.3e-05
	rs9331896	CLU*	3129092	chr8	1.5e-05	0.037	0.0017	0.00034	0.64	0.017	0.42	0.0081	0.0018	0.019	0.00026
	rs9331896	CLU*	3129090	chr8	1.5e-05	0.0087	0.0026	0.00014	0.55	0.084	0.18	0.012	0.028	0.017	0.00012
	rs9331896	CLU*	3129097	chr8	2.3e-05	0.012	0.00025	0.00019	0.9	0.0016	0.42	0.04	0.0075	0.052	0.00012
	rs9331896	CLU*	3129078	chr8	0.021	0.37	0.086	0.0083	0.14	0.021	0.78	0.67	6.1e-05	0.27	4.4e-05
	rs9331896	CLU*	t3129065	chr8	5.6e-05	0.082	0.0012	0.00069	0.62	0.00077	0.94	0.029	0.00045	0.14	0.00015
MS4A Family	rs983392	CD6	3332695	chr11	0.88	0.46	0.21	0.00012	0.89	0.51	0.19	0.056	0.2	0.81	0.5
	rs983392	TMEM132A	3332652	chr11	0.21	0.00029	0.6	0.24	0.34	0.79	0.91	0.19	0.056	0.17	0.45
	rs983392	ZP1	3332583	chr11	0.6	0.97	0.44	0.27	0.26	0.65	0.071	0.58	0.2	0.62	0.0008
	rs983392	MS4A6A,MS4A4E*	3374961	chr11	0.04	0.2	0.012	0.13	0.12	0.83	0.6	0.8	0.14	0.11	0.00096
	rs983392	VPS37C	t3375147	chr11	0.99	0.9	0.53	0.81	0.0011	0.85	0.15	1	0.24	0.69	0.33
	rs983392	MS4A6A,MS4A4E*	3374951	chr11	0.0091	0.39	0.16	0.14	0.0016	0.75	0.62	0.55	0.58	0.049	0.003
	rs983392	MS4A6A,MS4A4E*	3374940	chr11	0.0016	0.78	0.78	0.13	0.08	0.86	0.089	0.67	0.87	0.32	0.0031
	rs983392	MS4A12	3332428	chr11	0.92	0.52	0.14	0.81	0.89	0.27	0.7	0.003	0.65	0.21	0.76
	rs983392	TMEM132A	3332647	chr11	0.52	0.37	0.0031	0.14	0.86	0.85	0.51	0.6	0.78	0.095	0.26
	rs983392	LOC341112	3331988	chr11	0.74	0.0035	0.87	0.43	0.66	0.31	0.5	0.57	0.09	0.82	0.13
PICALM	rs10792832	EED*	3343208	chr11	0.0022	0.49	0.55	0.59	7e-06	0.94	0.1	0.15	0.016	0.0023	0.11
	rs10792832	EED*	t3343202	chr11	0.0089	0.44	0.98	0.56	0.00021	0.36	0.0041	0.12	0.22	0.0044	0.12
	rs10792832	EED*	3343216	chr11	0.33	0.61	0.42	0.66	0.00062	0.79	0.35	0.97	0.69	0.11	0.93
	rs10792832	FZD4	3385515	chr11	0.92	0.0018	0.8	0.79	0.21	1	0.24	0.41	0.34	0.75	0.94
	rs10792832	C11orf73	3343288	chr11	0.26	0.15	0.26	0.9	0.18	0.86	0.0039	0.0064	0.31	0.21	0.76
	rs10792832	C11orf73	t3343286	chr11	0.26	0.15	0.26	0.9	0.18	0.86	0.0039	0.0064	0.31	0.21	0.76
	rs10792832	PICALM*	3385216	chr11	0.64	0.18	0.72	0.49	0.0041	0.52	0.76	0.19	0.3	0.77	0.49
	rs10792832	CCDC89	3385029	chr11	0.57	0.22	0.16	0.41	0.8	0.51	0.71	0.95	0.0043	0.11	0.2
	rs10792832	CCDC81	3343308	chr11	0.15	0.66	0.0048	0.078	0.12	0.2	0.63	0.4	0.33	0.068	0.12
	rs10792832	TMEM126A	3343012	chr11	0.42	0.5	0.74	0.13	0.66	0.85	0.048	0.47	0.82	0.97	0.0048
ABCA7	rs4147929	POLR2E*	3844959	chr19	0.0035	0.74	0.034	0.57	0.13	0.62	0.058	0.53	4.3e-06	0.00047	0.6
	rs4147929	PTBP1	3815178	chr19	0.12	0.89	0.65	0.29	0.3	1	0.76	8.1e-06	0.71	0.21	0.85
	rs4147929	PRSSL1	3844755	chr19	0.38	0.59	0.91	0.32	0.5	0.3	0.73	0.82	0.79	0.87	0.00053
	rs4147929	MUM1	3815792	chr19	0.75	0.63	0.83	0.00061	0.51	0.95	0.5	0.23	0.18	0.9	0.91
	rs4147929	PTBP1	t3815165	chr19	0.4	0.34	0.22	0.11	0.83	0.34	0.3	0.00073	0.68	0.73	0.24
	rs4147929	SCAMP4	3816137	chr19	0.33	0.77	0.35	0.52	0.48	0.38	0.12	0.00076	0.34	0.2	0.93
	rs4147929	ATP8B3	3845445	chr19	0.48	0.08	0.29	0.26	0.00078	0.042	0.5	0.8	0.87	0.81	0.97
	rs4147929	MOBKL2A	3845690	chr19	0.95	0.14	0.57	0.56	0.23	0.99	0.21	0.00081	0.76	0.87	0.44
	rs4147929	MOBKL2A	3845695	chr19	0.74	0.00089	0.69	0.041	0.57	0.3	0.13	0.41	0.089	0.95	0.23
	rs4147929	PTBP1	3815198	chr19	0.066	0.93	0.63	0.096	0.24	0.52	0.59	0.00089	0.23	0.88	0.58
CD33	rs3865444	CLEC11A	3839474	chr19	0.0068	0.42	0.56	0.53	0.61	0.22	0.37	0.17	7e-05	0.94	0.16
	rs3865444	MYBPC2	3839374	chr19	0.00012	0.035	0.52	0.12	0.64	0.031	0.86	0.035	0.12	0.21	0.42
	rs3865444	KLK3	3839544	chr19	0.21	0.46	0.52	0.5	0.47	0.88	0.27	0.93	0.00019	0.023	0.024
	rs3865444	KLK1	3868683	chr19	0.42	0.53	0.00034	0.53	0.85	0.94	0.068	0.87	0.084	0.32	0.12
	rs3865444	SHANK1	3868602	chr19	0.029	0.41	0.24	0.94	0.67	0.13	0.21	0.48	0.00039	0.85	0.64
	rs3865444	KLKP1	3868727	chr19	0.9	0.00046	0.46	0.22	0.47	0.44	0.97	0.25	0.093	0.11	0.93
	rs3865444	KLKP1	t3868726	chr19	0.9	0.00046	0.46	0.22	0.47	0.44	0.97	0.25	0.093	0.11	0.93
	rs3865444	ZNF350,ZNF432	3869350	chr19	0.33	0.77	0.94	0.072	0.00099	0.88	0.44	0.72	0.089	0.42	0.98
	rs3865444	NAPSA,NAPSB	3868442	chr19	0.35	0.22	0.044	0.9	0.86	0.87	0.29	0.91	0.67	0.29	0.0011
	rs3865444	SIGLEC5	3869161	chr19	0.76	0.73	0.29	0.28	0.0011	0.95	0.46	0.44	0.85	0.83	0.83
PTK2B	rs28834970	PTK2B*	3091308	chr8	0.0002	0.012	0.038	0.75	0.52	0.26	0.006	0.54	0.00011	0.3	0.29
	rs28834970	SCARA5	3129192	chr8	0.033	0.12	0.57	0.35	0.68	0.93	0.66	0.22	0.18	0.00059	0.77
	rs28834970	EPHX2	3091414	chr8	0.067	0.88	0.21	0.00082	0.43	0.042	0.76	0.62	0.23	0.93	0.25
	rs28834970	SCARA3	3091483	chr8	0.98	0.93	0.58	0.17	0.36	0.058	0.65	0.59	0.17	0.0011	0.25
	rs28834970	SCARA5	3129220	chr8	0.86	0.28	0.59	0.59	0.97	0.33	0.62	0.13	0.0012	0.21	0.54
	rs28834970	PBK	3129167	chr8	0.98	0.024	0.008	0.0028	0.82	0.82	0.22	0.27	0.97	0.87	0.53
	rs28834970	TRIM35	t3128954	chr8	0.49	0.78	0.87	0.81	0.54	0.18	0.45	0.56	0.0057	0.8	0.098
	rs28834970	C8orf80	3129236	chr8	0.5	0.56	0.86	0.1	0.78	0.36	0.0058	0.36	0.085	0.34	0.38
	rs28834970	ADRA1A	3128828	chr8	0.054	0.006	0.57	0.22	0.44	0.79	0.015	0.11	0.19	0.33	0.24
	rs28834970	PTK2B*	3091332	chr8	0.59	0.087	0.88	0.5	0.31	0.14	0.99	0.3	0.0062	0.78	0.85
SLC24A4/RIN3	rs10498633	SLC24A4*	3548923	chr14	0.24	0.55	0.54	0.47	0.55	0.61	0.19	0.94	0.00015	0.49	0.92
	rs10498633	KIAA1409	3549379	chr14	0.11	0.66	0.55	0.95	0.52	0.75	0.00073	0.45	0.45	0.54	0.068
	rs10498633	KIAA1409	3549304	chr14	0.12	0.4	0.2	0.49	0.51	0.77	0.00077	0.67	0.78	0.78	0.037
	rs10498633	NCRNA00203	t3549143	chr14	0.65	0.96	0.72	0.58	0.39	0.11	0.00089	0.18	0.84	0.69	0.62
	rs10498633	CATSPERB,NANOG	3576666	chr14	0.52	0.67	0.89	0.65	0.59	0.87	0.45	0.53	0.83	0.00096	0.54
	rs10498633	RIN3*	3548987	chr14	0.95	0.14	0.0014	0.27	0.3	0.77	0.36	0.79	0.74	0.3	0.031
	rs10498633	KIAA1409	3549378	chr14	0.79	0.84	0.99	0.17	0.53	0.43	0.0014	0.63	0.92	0.59	0.27
	rs10498633	RIN3*	3548958	chr14	0.013	0.38	0.22	0.71	0.15	0.67	0.68	0.46	0.63	0.065	0.0017
	rs10498633	CPSF2	3548815	chr14	0.33	0.65	0.69	0.64	0.3	0.0021	0.35	0.21	0.64	0.7	0.97
	rs10498633	TRIP11	3576814	chr14	0.13	0.68	0.53	0.93	0.5	0.83	0.0023	0.57	0.47	0.7	0.55
INPP5D	rs35349669	ATG16L1,SCARNA5,SCARNA6	2532820	chr2	0.44	0.44	0.11	0.21	0.83	0.9	0.00011	0.54	0.1	0.25	0.89
	rs35349669	ATG16L1,SCARNA5,SCARNA6	2532825	chr2	0.24	0.89	0.11	0.79	0.12	0.00029	0.13	0.48	0.85	0.4	0.31
	rs35349669	SPP2	2533299	chr2	0.37	0.34	0.76	0.16	0.93	0.33	0.42	0.48	0.0005	0.17	0.36
	rs35349669	CHRNG	2532413	chr2	0.92	0.9	0.85	0.85	0.91	0.8	0.11	0.49	0.00051	0.04	0.41
	rs35349669	KCNJ13	2603966	chr2	0.02	0.63	0.52	0.25	0.56	0.55	0.092	0.5	0.00057	0.6	0.036
	rs35349669	ECEL1	2603858	chr2	0.16	0.65	0.65	0.05	0.52	0.89	0.51	0.17	0.00061	0.1	0.84
	rs35349669	DIS3L2	2532212	chr2	0.99	0.62	0.077	0.71	0.047	0.25	0.95	0.00068	0.19	0.75	0.5
	rs35349669	EIF4E2	2532424	chr2	0.18	0.7	0.85	0.85	0.23	0.92	0.039	0.38	0.037	0.00087	0.32
	rs35349669	GIGYF2	2532558	chr2	0.024	0.00095	0.92	0.027	0.15	0.6	0.42	0.41	0.27	0.073	0.35
	rs35349669	CHRNG	2532406	chr2	0.6	0.28	0.71	0.26	0.29	0.86	0.5	0.58	0.001	0.84	0.63
MEF2C	rs190982	MEF2C*	2866254	chr5	0.054	0.52	0.41	4e-05	0.89	0.78	0.94	0.47	0.064	0.099	0.5
	rs190982	TMEM161B	2866053	chr5	0.91	0.19	0.27	0.58	0.96	0.42	0.99	0.0046	0.26	0.19	0.82
	rs190982	TMEM161B	2866048	chr5	0.69	0.31	0.34	0.92	0.62	0.019	0.62	0.008	0.86	0.45	0.7
	rs190982	LOC645323,MIR9-2	2866161	chr5	0.35	0.41	0.52	0.33	0.86	0.26	0.56	0.49	0.0085	0.79	0.48
	rs190982	MEF2C*	2866229	chr5	0.12	0.16	0.81	0.012	0.51	0.38	0.81	0.093	0.81	0.25	0.36
	rs190982	MEF2C*	2866256	chr5	0.45	0.81	0.46	0.013	0.61	0.08	0.86	0.35	0.87	0.21	0.87
	rs190982	LOC645323,MIR9-2	2866184	chr5	0.72	0.94	0.71	0.014	0.51	0.31	0.74	0.21	0.066	0.19	0.94
	rs190982	MEF2C*	2866230	chr5	0.19	0.14	0.87	0.015	0.28	0.13	0.66	0.39	0.67	0.19	0.46
	rs190982	LOC645323,MIR9-2	2866168	chr5	0.48	0.9	0.54	0.016	0.26	0.49	0.17	0.7	0.5	0.14	0.11
	rs190982	TMEM161B	2866072	chr5	0.17	0.019	0.27	0.69	0.83	0.27	0.87	0.61	0.91	0.035	0.96
NME8	rs2718058	TARP,TRGV11,SPRR2F,TRGC2	3046593	chr7	0.12	0.2	0.72	0.73	0.26	0.81	0.00015	0.53	0.58	0.22	0.82
	rs2718058	SFRP4	3046469	chr7	0.28	0.00099	0.35	0.075	0.3	0.78	0.81	0.23	0.72	0.89	0.92
	rs2718058	ELMO1	3046378	chr7	0.85	0.01	0.86	0.58	0.76	0.73	0.44	0.3	0.21	0.17	0.0012
	rs2718058	SFRP4	3046470	chr7	0.28	0.9	0.18	0.0017	0.17	0.46	0.92	0.25	0.24	0.089	0.31
	rs2718058	AMPH	3046766	chr7	0.082	0.8	0.83	0.4	0.27	0.34	0.33	0.52	0.87	0.17	0.0019
	rs2718058	FAM183B	3046842	chr7	0.019	0.002	0.22	0.81	0.73	0.17	0.54	0.32	0.3	0.66	0.44
	rs2718058	FAM183B	3046834	chr7	0.98	0.41	0.71	0.26	0.12	0.65	0.83	0.097	0.002	0.29	0.26
	rs2718058	GPR141*	2997812	chr7	0.019	0.43	0.8	0.05	0.98	0.65	0.29	0.0023	0.51	0.3	0.0075
	rs2718058	GPR141*	t2997811	chr7	0.019	0.43	0.8	0.05	0.98	0.65	0.29	0.0023	0.51	0.3	0.0075
	rs2718058	TXNDC3	2997881	chr7	0.028	0.9	0.74	0.47	0.19	0.4	0.53	0.77	0.52	0.29	0.0026
ZCWPW1	rs1476679	GATS*	3063861	chr7	2.4e-11	0.52	1.9e-06	1.2e-05	3.5e-06	0.02	9.8e-05	0.07	0.0031	2e-06	0.0029
	rs1476679	GATS*	3063862	chr7	4.8e-10	0.08	0.00015	0.0043	1.1e-06	0.075	0.00062	0.3	0.0091	1.2e-05	0.0033
	rs1476679	GATS*	3063863	chr7	9.5e-08	0.019	0.0015	0.0054	7.3e-05	0.079	0.047	0.5	0.003	0.0012	0.022
	rs1476679	GATS*	3063866	chr7	2.1e-07	0.035	0.009	0.012	0.00038	0.062	0.013	0.98	0.004	0.00046	0.012
	rs1476679	GATS*	3063864	chr7	1.6e-06	0.037	0.0065	0.049	2.4e-05	0.062	0.029	0.56	0.013	0.002	0.02
	rs1476679	GATS*	3063865	chr7	5.3e-06	0.014	0.021	0.017	0.00057	0.0046	0.054	0.81	0.024	0.036	0.021
	rs1476679	MCM7,MIR106B,MIR25,MIR93	3063714	chr7	0.0016	0.61	0.66	0.11	0.63	0.056	0.068	6.6e-06	0.12	0.64	0.002
	rs1476679	MCM7,MIR106B,MIR25,MIR93	3063717	chr7	0.0033	0.45	0.55	0.13	0.66	0.56	0.15	1e-05	0.19	0.42	0.054
	rs1476679	GATS*	3063867	chr7	0.00034	0.31	0.19	0.044	0.077	0.16	0.012	1.4e-05	0.13	0.032	0.00018
	rs1476679	PILRB*	3015452	chr7	3.5e-05	0.0016	0.041	0.00059	0.067	0.00095	0.00042	0.3	0.0012	0.0056	0.011
CELF1	rs10838725	ARFGAP2	3371936	chr11	0.00019	0.0041	0.13	0.41	0.19	0.24	0.019	0.086	0.065	3.2e-05	0.19
	rs10838725	KIAA0652	3329450	chr11	0.12	0.99	0.71	0.92	3.9e-05	0.071	0.44	0.59	0.14	0.38	0.087
	rs10838725	SLC39A13*	3329814	chr11	4.2e-05	0.0006	0.089	0.36	0.0052	0.025	0.011	0.16	0.02	0.0028	0.0014
	rs10838725	CELF1,CUGBP1*	3372257	chr11	0.037	0.92	0.72	0.34	8.6e-05	0.83	0.77	0.73	0.41	6.9e-05	0.27
	rs10838725	CELF1,CUGBP1*	3372267	chr11	0.085	0.85	0.92	0.77	0.0001	0.65	0.92	0.61	0.15	0.0053	0.061
	rs10838725	FNBP4*	3372472	chr11	0.014	0.74	0.5	0.98	0.00014	0.026	0.55	0.19	0.58	0.034	0.063
	rs10838725	NUP160*	3372072	chr11	0.00016	0.3	0.25	0.67	0.00093	0.56	0.39	0.34	0.18	0.00015	0.031
	rs10838725	ARFGAP2	3371934	chr11	0.0059	0.8	0.65	0.19	0.14	0.67	0.15	0.89	0.22	0.00016	0.51
	rs10838725	ARFGAP2	3371962	chr11	0.16	0.63	0.98	0.66	0.00018	0.95	0.91	0.11	0.34	0.059	0.65
	rs10838725	FNBP4*	3372515	chr11	0.00022	0.77	0.56	0.00051	0.16	0.00029	0.94	0.83	0.22	0.028	0.066
FERMT2	rs17125944	NID2	3564670	chr14	0.82	0.00031	0.45	0.64	0.94	0.59	0.36	0.3	0.12	0.3	0.52
	rs17125944	NID2	3564622	chr14	0.57	0.41	0.49	0.077	0.52	0.47	0.3	0.64	0.63	0.93	0.001
	rs17125944	DDHD1	3565025	chr14	0.34	0.045	0.61	0.58	0.96	0.15	0.0037	0.26	0.29	0.73	0.59
	rs17125944	DDHD1	3565010	chr14	0.25	0.0045	0.82	0.52	0.18	0.59	0.32	0.9	0.63	0.79	0.16
	rs17125944	NID2	3564635	chr14	0.45	0.042	0.79	0.11	0.73	0.54	0.65	0.39	0.022	0.0051	0.45
	rs17125944	NID2	3564638	chr14	0.85	0.46	0.23	0.64	0.061	0.4	0.6	0.95	0.97	0.85	0.0052
	rs17125944	DDHD1	3565050	chr14	0.76	0.31	0.45	0.87	0.59	0.65	0.81	0.66	0.23	0.5	0.0054
	rs17125944	DDHD1	t3565048	chr14	0.76	0.31	0.45	0.87	0.59	0.65	0.81	0.66	0.23	0.5	0.0054
	rs17125944	NID2	3564679	chr14	0.42	0.34	0.47	0.26	0.82	0.0062	0.92	0.69	0.9	0.071	0.016
	rs17125944	NID2	3564650	chr14	0.84	0.012	0.29	0.68	0.99	0.11	0.4	0.8	0.22	0.24	0.63
CASS4	rs7274581	C20orf108	3890136	chr20	0.083	0.00048	0.79	0.16	0.069	0.35	0.9	0.45	0.28	0.5	0.61
	rs7274581	SPO11	3890526	chr20	0.00071	0.031	0.065	0.27	0.26	0.81	0.22	0.079	0.49	0.22	0.81
	rs7274581	CASS4*	t3890180	chr20	0.01	0.56	0.19	0.26	0.053	0.0011	0.52	0.14	0.98	0.38	0.023
	rs7274581	CASS4*	3890215	chr20	0.0012	0.16	0.016	0.23	0.47	0.044	0.55	0.012	0.83	0.09	0.058
	rs7274581	TFAP2C	3890337	chr20	0.043	0.15	0.33	0.39	0.33	0.31	0.84	0.2	0.16	0.022	0.0021
	rs7274581	LOC100291105	3911063	chr20	0.69	0.87	0.66	0.59	0.54	0.95	0.34	0.26	0.97	0.0021	0.38
	rs7274581	CSTF1	3890170	chr20	0.14	0.0027	0.55	0.23	0.045	0.28	0.14	0.49	0.28	0.5	0.14
	rs7274581	RAE1	3890588	chr20	0.25	0.75	0.54	0.24	0.0032	0.95	0.45	0.56	0.56	0.57	0.46
	rs7274581	CASS4*	3890184	chr20	0.66	0.0034	0.057	0.85	0.73	0.14	1	0.59	0.67	0.77	0.49
	rs7274581	LOC100291105	3911064	chr20	0.89	0.077	0.19	0.89	0.3	0.42	0.23	0.0051	0.82	0.78	0.92
* Genes with loci
Bonferroni p=3.9x10-5
