# Supplementary material for: Alzheimer’s Disease Risk Polymorphisms Regulate Gene Expression in the ZCWPW1 and the CELF1 Loci
Source: PLoS One. 2016 Feb 26;11(2):e0148717. doi: 10.1371/journal.pone.0148717 (PMC4769299; doi:10.1371/journal.pone.0148717)
Supplement: S4 Table — (XLSX) [file pone.0148717.s005.xlsx]

## Sheet: Sheet1
S4 Table: eQTLs of genes within IGAP GWAS loci in control brains (GSE15745)
IGAP SNP	IGAP Gene	Analyzed SNP	Gene	Transcript	Frontal Cortex		Temporal Cortex
					P value	β	P value	β
rs6656401	CR1	rs3818361	CR2	ILMN_1727753	0.4253	0.0159	0.2053	0.0187
rs6656401	CR1	rs6701713	CR2	ILMN_1727753	0.4253	0.0159	0.2053	0.0187
rs6656401	CR1	rs3818361	CR2	ILMN_1684724	0.9947	0.0001	0.5256	0.0091
rs6656401	CR1	rs6701713	CR2	ILMN_1684724	0.9947	0.0001	0.5256	0.0091
rs6656401	CR1	rs3818361	CR1	ILMN_1767193	0.4981	0.0121	0.1689	0.0208
rs6656401	CR1	rs6701713	CR1	ILMN_1767193	0.4981	0.0121	0.1689	0.0208
rs10948363	CD2AP	rs9395285	CD2AP	ILMN_1730433	0.7169	0.0055	0.363	0.0252
rs10948363	CD2AP	rs1485780	CD2AP	ILMN_1730433	0.9704	0.0005	0.435	0.0216
rs10948363	CD2AP	rs9349417	CD2AP	ILMN_1730433	0.9704	0.0005	0.435	0.0216
rs10948363	CD2AP	rs10948367	CD2AP	ILMN_1730433	0.9704	0.0005	0.435	0.0216
rs11771145	EPHA1	rs11771145	TAS2R60	ILMN_1715923	0.8936	0.0019	0.2111	0.0175
rs11771145	EPHA1	rs11771145	EPHA1	ILMN_1664265	0.213	0.0157	0.616	0.0063
rs983392	MS4A6A	rs2847666	MS4A3	ILMN_1751625	0.52	-0.0078	0.1457	-0.0199
rs983392	MS4A6A	rs7926344	MS4A3	ILMN_1751625	0.5703	0.007	0.3046	-0.0143
rs983392	MS4A6A	rs2847666	MS4A3	ILMN_1726552	0.9424	0.001	0.1718	-0.0141
rs983392	MS4A6A	rs7926344	MS4A3	ILMN_1726552	0.3729	0.0125	0.3325	-0.0102
rs983392	MS4A6A	rs2847666	MS4A2	ILMN_1806721	0.5103	-0.0094	0.0129	-0.0302
rs983392	MS4A6A	rs7926344	MS4A2	ILMN_1806721	0.9119	-0.0016	0.0726	-0.0224
rs983392	MS4A6A	rs2847666	MS4A4A	ILMN_1741712	0.6407	-0.0059	0.569	-0.0088
rs983392	MS4A6A	rs7926344	MS4A4A	ILMN_1741712	0.9335	-0.001	0.8748	-0.0025
rs983392	MS4A6A	rs2847666	MS4A4A	ILMN_1711550	0.1985	0.0273	0.1978	0.0206
rs983392	MS4A6A	rs7926344	MS4A4A	ILMN_1711550	0.1024	0.0353	0.1584	0.0229
rs983392	MS4A6A	rs2847666	MS4A6E	ILMN_1759933	0.5532	0.0081	0.4819	0.0074
rs983392	MS4A6A	rs7926344	MS4A6E	ILMN_1759933	0.1694	0.019	0.3483	0.0101
rs10792832	PICALM	rs7941541	EED	ILMN_1796813	0.4369	-0.0136	0.6962	-0.0054
rs10792832	PICALM	rs3851179	EED	ILMN_1796813	0.3214	-0.0155	0.4625	-0.0091
rs10792832	PICALM	rs7941541	EED	ILMN_1796813	0.2782	-0.0186	0.6022	-0.0077
rs10792832	PICALM	rs3851179	EED	ILMN_1796813	0.5365	-0.0095	0.8815	-0.0019
rs3865444	CD33	rs1354106	CD33	ILMN_1747622	0.9019	0.0019	0.1591	-0.0239
rs11218343	SORL1	rs3781835	SORL1	ILMN_1759818	0.785	0.0385	0.8824	0.0205
rs10498633	SLC24A4/RIN3	rs10498633	SLC24A4	ILMN_1708530	0.1303	-0.0264	0.0236	-0.043
rs10498633	SLC24A4/RIN3	rs10498633	SLC24A4	ILMN_1675391	0.3188	-0.0296	0.5195	0.0243
rs8093731	DSG2	rs7229430	DSG3	ILMN_1655468	0.5117	-0.0616	0.6172	-0.0343
rs8093731	DSG2	rs7229430	DSG2	ILMN_1709085	0.4525	-0.0451	0.8497	-0.0075
rs190982	MEF2C	rs304132	MEF2C	ILMN_1742544	0.8363	0.0093	0.521	0.0357
rs2718058	NME8	rs2718058	GPR141	ILMN_1656818	0.8387	0.0042	0.5987	0.0085
rs1476679	ZCWPW1	rs5015756	PILRB	ILMN_1768754	0.2952	0.0375	0.0182	0.1035
rs1476679	ZCWPW1	rs12539172	PILRB	ILMN_1768754	0.192	0.0486	0.0563	0.0873
rs1476679	ZCWPW1	rs5015756	PILRB*	ILMN_1685534	5.65x10-5	0.0678	0.0572	0.0274
rs1476679	ZCWPW1	rs12539172	PILRB	ILMN_1685534	0.166	0.0249	0.0952	0.0251
rs1476679	ZCWPW1	rs5015756	PILRB*	ILMN_1723984	3.26x10-5	0.0811	4.12x10-5	0.0575
rs1476679	ZCWPW1	rs12539172	PILRB	ILMN_1723984	0.1614	0.0292	0.0049	0.0417
rs1476679	ZCWPW1	rs5015756	PILRB	ILMN_1760345	0.0384	0.0462	0.4359	0.0101
rs1476679	ZCWPW1	rs12539172	PILRB	ILMN_1760345	0.743	-0.0076	0.5702	0.0077
rs1476679	ZCWPW1	rs5015756	PILRB	ILMN_1729915	0.7101	-0.0046	0.5242	0.0084
rs1476679	ZCWPW1	rs12539172	PILRB	ILMN_1729915	0.1215	0.02	0.2743	0.015
rs1476679	ZCWPW1	rs5015756	PILRB	ILMN_1663753	0.0732	0.0213	0.0257	0.0309
rs1476679	ZCWPW1	rs12539172	PILRB	ILMN_1663753	0.2528	0.0143	0.1281	0.022
rs1476679	ZCWPW1	rs5015756	C7ORF47	ILMN_1738514	0.4143	0.0135	0.9439	-0.0011
rs1476679	ZCWPW1	rs12539172	C7ORF47	ILMN_1738514	0.1618	0.0241	0.8334	0.0037
rs10838725	CELF1	rs2293576	SLC39A13	ILMN_1730937	0.638	-0.0061	0.3485	-0.012
rs10838725	CELF1	rs2280231	SLC39A13	ILMN_1730937	0.6468	-0.0061	0.1587	-0.0183
rs10838725	CELF1	rs7120548	SLC39A13	ILMN_1730937	0.7464	-0.0043	0.2003	-0.0166
rs10838725	CELF1	rs2293576	PSMC3	ILMN_1809010	0.5698	0.0154	0.2665	0.0294
rs10838725	CELF1	rs2280231	PSMC3	ILMN_1809010	0.3127	0.0279	0.3397	0.0257
rs10838725	CELF1	rs7120548	PSMC3	ILMN_1809010	0.2688	0.0305	0.1826	0.0357
rs10838725	CELF1	rs2293576	NDUFS3	ILMN_1756355	0.425	0.014	0.1042	0.0271
rs10838725	CELF1	rs2280231	NDUFS3	ILMN_1756355	0.1391	0.0264	0.4311	-0.0109
rs10838725	CELF1	rs7120548	NDUFS3	ILMN_1756355	0.1792	0.024	0.0426	0.0343
rs10838725	CELF1	rs2293576	KBTBD4	ILMN_1668000	0.7023	-0.0052	0.3955	-0.0102
rs10838725	CELF1	rs2280231	KBTBD4	ILMN_1668000	0.4311	-0.0109	0.3244	-0.012
rs10838725	CELF1	rs7120548	KBTBD4	ILMN_1668000	0.4876	-0.0096	0.4079	-0.01
rs10838725	CELF1	rs2293576	KBTBD4	ILMN_1687092	0.1399	-0.031	0.348	-0.0205
rs10838725	CELF1	rs2280231	KBTBD4	ILMN_1687092	0.097	-0.0354	0.6468	-0.0102
rs10838725	CELF1	rs7120548	KBTBD4	ILMN_1687092	0.0836	-0.0368	0.3303	-0.0216
rs10838725	CELF1	rs2293576	MTCH2	ILMN_1785218	0.3446	-0.0191	0.1753	-0.0225
rs10838725	CELF1	rs2280231	MTCH2	ILMN_1785218	0.6782	-0.0085	0.3335	-0.0163
rs10838725	CELF1	rs7120548	MTCH2	ILMN_1785218	0.5552	-0.0121	0.3079	-0.0172
rs10838725	CELF1	rs2293576	FNBP4	ILMN_1750911	0.8317	-0.0046	0.7447	-0.0059
rs10838725	CELF1	rs2280231	FNBP4	ILMN_1750911	0.4618	-0.0165	0.2809	-0.0199
rs10838725	CELF1	rs7120548	FNBP4	ILMN_1750911	0.6228	-0.011	0.3817	-0.0161
rs10838725	CELF1	rs2293576	NUP160	ILMN_1652989	0.1616	-0.0235	0.2486	-0.021
rs10838725	CELF1	rs2280231	NUP160	ILMN_1652989	0.0548	-0.0327	0.0984	-0.0305
rs10838725	CELF1	rs7120548	NUP160	ILMN_1652989	0.0467	-0.0337	0.1105	-0.0294
rs7274581	CASS4	rs927174	C20ORF43	ILMN_1771815	0.8585	-0.0053	0.2972	-0.0296
rs7274581	CASS4	rs927174	CSTF1	ILMN_1735185	0.5799	0.0173	0.5135	-0.0136
rs7274581	CASS4	rs927174	CSTF1	ILMN_1661605	0.4985	-0.0171	0.0069	-0.0653
rs7274581	CASS4	rs927174	CSTF1	ILMN_1682198	0.5657	-0.0115	0.0071	-0.0471
rs7274581	CASS4	rs927174	CSTF1	ILMN_1758339	0.5397	-0.0133	0.7175	-0.007
* Passed multiple test correction (Bonferroni p=3.2x10-4)
