# Supplementary material for: Alzheimer’s Disease Risk Polymorphisms Regulate Gene Expression in the ZCWPW1 and the CELF1 Loci
Source: PLoS One. 2016 Feb 26;11(2):e0148717. doi: 10.1371/journal.pone.0148717 (PMC4769299; doi:10.1371/journal.pone.0148717)
Supplement: S5 Table — (XLSX) [file pone.0148717.s006.xlsx]

## Sheet: Sheet1
S5 Table: Linkage Disequilibrium of SNPs Analyzed in GSE15222 and GSE15745
IGAP SNP	Analyzed SNP	Dataset	R2	D'
rs10792832	rs7110631	GSE15222	0.84	1
rs11218343	rs11218343	GSE15222	1	1
rs11218343	rs7131432	GSE15222	1	1
rs11218343	rs1792124	GSE15222	1	1
rs1476679	rs1476679	GSE15222	1	1
rs10838725	rs7120548	GSE15222	0.89	0.96
rs7274581	rs927174	GSE15222	0.92	1
rs6656401	rs3818361	GSE15745	0.84	0.96
rs6656401	rs6701713	GSE15745	0.84	0.96
rs10948363	rs9395285	GSE15745	0.92	1
rs10948363	rs1485780	GSE15745	1	1
rs10948363	rs9349417	GSE15745	0.96	1
rs10948363	rs10948367	GSE15745	1	1
rs11771145	rs11771145	GSE15745	1	1
rs983392	rs2847666	GSE15745	1	1
rs983392	rs7926344	GSE15745	0.81	0.93
rs10792832	rs7941541	GSE15745	0.84	1
rs10792832	rs3851179	GSE15745	1	1
rs3865444	rs1354106	GSE15745	0.89	0.96
rs11218343	rs3781835	GSE15745	1	1
rs10498633	rs10498633	GSE15745	1	1
rs8093731	rs7229430	GSE15745	1	1
rs190982	rs304132	GSE15745	0.8	0.93
rs2718058	rs2718058	GSE15745	1	1
rs1476679	rs5015756	GSE15745	0.8	1
rs1476679	rs12539172	GSE15745	0.83	1
rs10838725	rs2293576	GSE15745	0.93	1
rs10838725	rs2280231	GSE15745	0.89	0.96
rs10838725	rs7120548	GSE15745	0.86	1
rs7274581	rs927174	GSE15745	0.92	1
