# Supplementary material for: Alzheimer’s Disease Risk Polymorphisms Regulate Gene Expression in the ZCWPW1 and the CELF1 Loci
Source: PLoS One. 2016 Feb 26;11(2):e0148717. doi: 10.1371/journal.pone.0148717 (PMC4769299; doi:10.1371/journal.pone.0148717)
Supplement: S6 Table — (XLSX) [file pone.0148717.s007.xlsx]

## Sheet: Sheet1
S6 Table: eQTLs of IGAP GWAS SNPs in GSE15222
Gene	Analyzed SNP	IGAP SNP	IGAP Gene	P value	β
EED	rs7110631	rs10792832	PICALM	0.4015	-0.01569
SORL1	rs11218343	rs11218343	SORL1	0.6051	0.02395
SORL1	rs7131432	rs11218343	SORL1	0.5924	-0.04302
SORL1	rs1792124	rs11218343	SORL1	0.5965	-0.043923
PILRB	rs1476679	rs1476679	ZCWPW1	0.0022	0.108811
ZCWPW1	rs1476679	rs1476679	ZCWPW1	0.2612	0.03999
SLC39A13	rs7120548	rs10838725	CELF1	0.0732	0.05438
PSMC3	rs7120548	rs10838725	CELF1	0.2179	-0.02991
NDUFS3	rs7120548	rs10838725	CELF1	0.9531	-0.00103
KBTBD4	rs7120548	rs10838725	CELF1	0.2297	0.032232
MTCH2	rs7120548	rs10838725	CELF1	0.0011	0.07507
FNBP4	rs7120548	rs10838725	CELF1	0.8987	0.003382
NUP160	rs7120548	rs10838725	CELF1	0.6141	-0.01807
C20orf43	rs927174	rs7274581	CASS4	0.3147	0.030818
Bonferroni p=0.003
