# Supplementary material for: Alzheimer’s Disease Risk Polymorphisms Regulate Gene Expression in the ZCWPW1 and the CELF1 Loci
Source: PLoS One. 2016 Feb 26;11(2):e0148717. doi: 10.1371/journal.pone.0148717 (PMC4769299; doi:10.1371/journal.pone.0148717)
Supplement: S7 Table — (XLSX) [file pone.0148717.s008.xlsx]

## Sheet: Sheet1
S7 Table: Most significant eQTLs in IGAP loci in control brains (UKBEC)
IGAP Gene	IGAP Loci	SNP	IGAP P value	Gene	Probe	Average	CRBL	FCTX	HIPP	MEDU	OCTX	PUTM	SNIG	TCTX	THAL	WHMT
CR1	rs6656401	rs4844610	6.899e-23	CR1,CR1L	t2377332	9e-07	0.68	0.0078	2e-05	0.085	0.069	0.034	0.079	0.0036	0.007	1.2e-06
ZCWPW1	rs1476679	rs2272344	2.263e-06	GATS	3063861	2.5e-18	0.11	9.8e-06	3.6e-08	6.2e-10	0.0037	4.5e-05	0.0099	1e-06	4e-10	6.1e-06
ZCWPW1	rs1476679	rs35991721	2.618e-07	GATS	3063861	5.8e-18	0.064	2.6e-05	4.3e-08	1.1e-07	0.00088	7.5e-05	0.027	7.6e-07	1.3e-09	2.1e-06
ZCWPW1	rs1476679	rs2293479	2.032e-07	GATS	3063861	8.5e-18	0.12	1.7e-06	9.6e-07	8.9e-08	1.4e-05	0.0001	0.053	6.8e-07	1.6e-08	6.6e-06
CLU	rs9331896	rs5000605	3.216e-05	PTK2B	3091360	1.1e-08	0.0028	0.00098	0.00026	0.16	0.0044	0.0053	0.24	0.0007	0.0074	0.00062
CLU	rs9331896	rs7982	4.081e-25	CLU	3129085	4e-07	0.0076	0.00038	0.00012	0.6	0.0047	0.48	0.082	0.0003	0.0055	5.4e-06
MS4A6A	rs983392	rs11560913	5.925e-07	MS4A7,MS4A14	3332373	6e-05	0.14	0.2	0.0056	0.94	0.038	0.62	0.91	0.042	0.071	0.028
CELF1	rs10838725	rs10501320	4.634e-06	ARFGAP2	3371936	3.5e-06	0.00011	0.089	0.68	0.0074	0.027	0.013	0.066	0.0066	3.3e-05	0.03
BIN1	rs6733839	rs4663098	1.662e-11	BIN1	2574665	0.00027	0.79	0.79	0.017	6.9e-05	0.13	0.44	0.51	0.92	0.023	0.6
BIN1	rs6733839	rs3845674	2.988e-12	BIN1	2574665	0.00027	0.79	0.79	0.017	6.9e-05	0.13	0.44	0.51	0.92	0.023	0.6
CD2AP	rs10948363	rs13200221	3.704e-06	CD2AP	2909469	0.00013	0.01	0.23	0.9	0.97	0.26	0.15	0.16	0.58	0.00065	0.37
CD2AP	rs10948363	rs7772202	7.434e-09	CD2AP	2909469	0.00018	0.25	0.42	0.31	0.096	0.18	0.1	0.17	0.72	0.0021	0.85
EPHA1	rs11771145	rs73154208	2.304e-06	CASP2	3029056	0.00013	0.11	0.14	0.17	0.34	0.13	0.4	0.049	0.14	0.054	0.22
EPHA1	rs11771145	rs78571833	3.981e-07	CLCN1	3029094	0.00051	0.002	0.14	0.58	0.53	0.052	0.038	0.14	0.16	0.7	0.7
PICALM	rs10792832	rs10898431	3.768e-05	SYTL2	3385094	0.00015	0.14	0.16	0.88	0.0043	0.76	0.076	0.81	0.031	0.0094	0.38
PICALM	rs10792832	rs472486	3.832e-21	EED	3343208	0.00019	0.29	0.75	0.61	0.00021	0.12	0.68	0.077	0.0014	0.00019	0.38
ABCA7	rs4147929	rs6843	8.967e-06	POLR2E	3844959	2.1e-07	0.05	3.8e-06	0.82	0.0049	0.13	0.0081	0.81	6.6e-08	0.00047	0.29
ABCA7	rs4147929	rs10404947	3.125e-08	POLR2E	3844959	8.5e-07	0.32	5.9e-05	0.77	0.013	0.069	0.0054	0.94	1.7e-09	0.00015	0.66
CD33	rs3865444	rs33978622	1.632e-05	MYBPC2	3839374	0.00017	0.041	0.44	0.091	0.71	0.022	0.87	0.06	0.065	0.28	0.5
SORL1	rs11218343	rs9665907	3.208e-09	GRIK4	3352669	0.0041	0.16	0.05	0.052	0.075	0.71	0.097	0.16	0.46	0.99	0.00046
SLC24A4&RIN3	rs10498633	rs8022236	8.37e-05	SLC24A4	3548900	7.1e-05	0.01	0.035	0.23	0.51	0.047	0.23	0.074	0.00057	0.81	0.56
INPP5D	rs35349669	rs10933431	1.928e-07	HEATR7B1	2533186	0.0061	0.36	0.11	0.00023	0.67	0.14	0.026	0.64	0.39	0.13	0.46
MEF2C	rs190982	rs304132	1.211e-07	MEF2C	2866254	0.083	0.78	0.37	0.00014	0.84	0.91	0.99	0.53	0.034	0.072	0.6
NME8	rs2718058	rs10270230	7.853e-06	TXNDC3	2997881	0.0002	0.39	0.037	0.52	0.43	0.058	0.062	0.89	0.087	0.0066	0.0073
FERMT2	rs17125944	rs74707969	1.892e-05	NID2	3564641	0.03	0.14	0.62	0.77	0.03	0.86	0.038	0.00034	0.79	0.16	0.34
FERMT2	rs17125944	rs12587286	1.507e-07	DDHD1	3564994	0.084	0.12	0.86	0.83	0.0015	0.46	0.78	0.81	0.85	0.33	0.083
CASS4	rs7274581	rs6069736	2.83e-07	SPO11	3890526	0.0005	0.11	0.13	0.48	0.58	0.82	0.055	0.097	0.58	0.12	0.37
PTK2B	rs28834970	rs5000605	3.216e-05	PTK2B	3091360	1.1e-08	0.0028	0.00098	0.00026	0.16	0.0044	0.0053	0.24	0.0007	0.0074	0.00062
PTK2B	rs28834970	rs11777131	4.787e-06	EPHX2	3091429	1.6e-08	0.022	0.00061	0.032	0.81	0.047	0.00091	0.025	0.11	0.002	0.0017
