# Supplementary material for: Alzheimer’s Disease Risk Polymorphisms Regulate Gene Expression in the ZCWPW1 and the CELF1 Loci
Source: PLoS One. 2016 Feb 26;11(2):e0148717. doi: 10.1371/journal.pone.0148717 (PMC4769299; doi:10.1371/journal.pone.0148717)
Supplement: S8 Table — (XLSX) [file pone.0148717.s009.xlsx]

## Sheet: Sheet1
S8 Table: Top eQTLs for SNPs within IGAP Loci in Control Brains (UKBEC)
IGAP Gene	IGAP Loci	SNP	IGAP P value	Gene	Probe	Average	CRBL	FCTX	HIPP	MEDU	OCTX	PUTM	SNIG	TCTX	THAL	WHMT
CR1	rs6656401	rs4844610	6.899e-23	CR1,CR1L	t2377332	9e-07	0.68	0.0078	2e-05	0.085	0.069	0.034	0.079	0.0036	0.007	1.2e-06
CR1	rs6656401	rs3818361	3.359e-22	CR1,CR1L	t2377332	1.1e-06	0.4	0.018	9.3e-06	0.057	0.066	0.041	0.076	0.0026	0.0062	1.1e-06
CR1	rs6656401	rs6701713	2.752e-22	CR1,CR1L	t2377332	1.1e-06	0.4	0.018	9.3e-06	0.057	0.066	0.041	0.076	0.0026	0.0062	1.1e-06
CR1	rs6656401	rs2093761	6.137e-23	CR1,CR1L	t2377332	1.1e-06	0.4	0.018	9.2e-06	0.057	0.066	0.041	0.076	0.0026	0.0062	1.1e-06
CR1	rs6656401	rs2296160	4.727e-23	CR1,CR1L	t2377332	1.2e-06	0.55	0.013	1.3e-05	0.046	0.065	0.044	0.079	0.0034	0.0062	2.4e-06
CR1	rs6656401	rs10863418	1.025e-21	CR1,CR1L	t2377332	1.2e-06	0.55	0.013	1.3e-05	0.046	0.065	0.044	0.079	0.0034	0.0062	2.4e-06
CR1	rs6656401	rs1408077	4.995e-22	CR1,CR1L	t2377332	1.2e-06	0.55	0.013	1.3e-05	0.046	0.065	0.045	0.079	0.0034	0.0062	2.5e-06
CR1	rs6656401	rs1408078	1.251e-22	CR1,CR1L	t2377332	1.3e-06	0.55	0.013	1.5e-05	0.047	0.066	0.045	0.079	0.0036	0.0064	2.5e-06
CR1	rs6656401	rs2093761	6.137e-23	CR1,CR1L	2377402	2.1e-06	0.2	0.45	4.2e-05	0.043	0.032	0.05	0.38	0.0028	0.21	3.9e-05
CR1	rs6656401	rs3818361	3.359e-22	CR1,CR1L	2377402	2.2e-06	0.2	0.45	4.3e-05	0.043	0.032	0.05	0.38	0.0028	0.21	3.8e-05
CR1	rs6656401	rs6701713	2.752e-22	CR1,CR1L	2377402	2.2e-06	0.2	0.45	4.3e-05	0.043	0.032	0.05	0.38	0.0028	0.21	3.8e-05
CR1	rs6656401	rs4844610	6.899e-23	CR1,CR1L	2377402	2.7e-06	0.21	0.36	0.00011	0.052	0.031	0.068	0.57	0.0031	0.21	0.0001
CR1	rs6656401	rs2296160	4.727e-23	CR1,CR1L	2377402	3e-06	0.19	0.44	3e-05	0.036	0.034	0.064	0.45	0.0029	0.21	0.00013
CR1	rs6656401	rs10863418	1.025e-21	CR1,CR1L	2377402	3e-06	0.19	0.44	3e-05	0.036	0.034	0.064	0.45	0.0029	0.21	0.00013
CR1	rs6656401	rs1408077	4.995e-22	CR1,CR1L	2377402	3.1e-06	0.19	0.44	3e-05	0.036	0.034	0.065	0.45	0.0029	0.21	0.00014
CR1	rs6656401	rs1408078	1.251e-22	CR1,CR1L	2377402	3.2e-06	0.19	0.45	3.2e-05	0.037	0.033	0.064	0.45	0.003	0.21	0.00013
CR1	rs6656401	rs4562624	1.066e-22	CR1,CR1L	t2377332	5e-06	0.34	0.013	3.1e-05	0.065	0.082	0.063	0.14	0.0047	0.012	1e-06
CR1	rs6656401	rs4266886	3.099e-22	CR1,CR1L	t2377332	5.3e-06	0.27	0.034	1.8e-05	0.022	0.093	0.1	0.11	0.0037	0.017	4.4e-07
CR1	rs6656401	rs4266886	3.099e-22	CR1,CR1L	2377402	5.6e-06	0.18	0.45	0.00011	0.028	0.015	0.031	0.37	0.002	0.53	0.00015
CR1	rs6656401	rs4562624	1.066e-22	CR1,CR1L	2377402	6.3e-06	0.21	0.34	0.00027	0.067	0.016	0.032	0.41	0.0027	0.32	0.00023
CR1	rs6656401	rs3818361	3.359e-22	FAIM3	2452980	8.4e-06	0.0015	0.016	0.68	0.49	0.51	0.041	0.79	0.45	4.7e-05	0.12
CR1	rs6656401	rs6701713	2.752e-22	FAIM3	2452980	8.4e-06	0.0015	0.016	0.68	0.49	0.51	0.041	0.79	0.45	4.7e-05	0.12
CR1	rs6656401	rs2093761	6.137e-23	FAIM3	2452980	8.5e-06	0.0015	0.016	0.68	0.49	0.51	0.041	0.8	0.45	4.6e-05	0.12
CR1	rs6656401	rs2296160	4.727e-23	FAIM3	2452980	1.1e-05	0.0021	0.0096	0.71	0.53	0.52	0.056	0.75	0.47	4.7e-05	0.11
CR1	rs6656401	rs10863418	1.025e-21	FAIM3	2452980	1.1e-05	0.0021	0.0096	0.71	0.53	0.52	0.056	0.75	0.47	4.7e-05	0.11
CR1	rs6656401	rs1408078	1.251e-22	FAIM3	2452980	1.1e-05	0.0021	0.0096	0.7	0.54	0.52	0.058	0.75	0.48	4.4e-05	0.11
CR1	rs6656401	rs1408077	4.995e-22	FAIM3	2452980	1.1e-05	0.0021	0.0095	0.71	0.53	0.52	0.057	0.75	0.48	4.7e-05	0.11
CR1	rs6656401	rs4844610	6.899e-23	FAIM3	2452980	1.5e-05	0.0013	0.015	0.65	0.44	0.84	0.038	0.65	0.38	4.9e-05	0.15
CR1	rs6656401	rs4844610	6.899e-23	CR1,CR1L	2377412	2.2e-05	0.73	0.072	0.32	0.027	0.49	0.086	0.0049	0.85	0.6	0.0024
CR1	rs6656401	rs3818361	3.359e-22	CR1,CR1L	2377411	2.4e-05	0.6	0.00022	0.0057	0.099	0.066	0.73	0.2	0.021	0.023	0.39
CR1	rs6656401	rs6701713	2.752e-22	CR1,CR1L	2377411	2.4e-05	0.6	0.00022	0.0057	0.099	0.066	0.73	0.2	0.021	0.023	0.39
CR1	rs6656401	rs2093761	6.137e-23	CR1,CR1L	2377411	2.4e-05	0.6	0.00022	0.0056	0.1	0.066	0.73	0.2	0.021	0.023	0.39
CR1	rs6656401	rs2296160	4.727e-23	CR1,CR1L	2377411	2.7e-05	0.61	0.00022	0.011	0.07	0.059	0.82	0.22	0.029	0.023	0.38
CR1	rs6656401	rs10863418	1.025e-21	CR1,CR1L	2377411	2.7e-05	0.61	0.00022	0.011	0.069	0.059	0.82	0.22	0.029	0.023	0.38
CR1	rs6656401	rs1408077	4.995e-22	CR1,CR1L	2377411	2.7e-05	0.61	0.00022	0.011	0.069	0.059	0.82	0.22	0.029	0.023	0.38
CR1	rs6656401	rs1408078	1.251e-22	CR1,CR1L	2377411	2.8e-05	0.61	0.00022	0.011	0.071	0.058	0.82	0.22	0.03	0.023	0.38
CR1	rs6656401	rs4844610	6.899e-23	CR1,CR1L	2377411	3.3e-05	0.88	0.00011	0.014	0.092	0.091	0.76	0.25	0.031	0.037	0.36
CR1	rs6656401	rs2296160	4.727e-23	CR1,CR1L	2377412	4.6e-05	0.7	0.13	0.32	0.012	0.61	0.12	0.0082	0.86	0.8	0.0016
CR1	rs6656401	rs10863418	1.025e-21	CR1,CR1L	2377412	4.6e-05	0.7	0.13	0.32	0.012	0.61	0.12	0.0082	0.86	0.8	0.0016
CR1	rs6656401	rs1408077	4.995e-22	CR1,CR1L	2377412	4.6e-05	0.7	0.13	0.32	0.012	0.6	0.12	0.0082	0.86	0.8	0.0016
CR1	rs6656401	rs1408078	1.251e-22	CR1,CR1L	2377412	4.8e-05	0.69	0.13	0.32	0.012	0.61	0.12	0.0083	0.85	0.81	0.0016
CR1	rs6656401	rs3818361	3.359e-22	CR1,CR1L	2377412	5.3e-05	0.6	0.15	0.34	0.0087	0.72	0.092	0.0096	0.8	0.8	0.0011
CR1	rs6656401	rs6701713	2.752e-22	CR1,CR1L	2377412	5.3e-05	0.6	0.15	0.34	0.0087	0.72	0.092	0.0096	0.8	0.8	0.0011
CR1	rs6656401	rs2093761	6.137e-23	CR1,CR1L	2377412	5.3e-05	0.6	0.15	0.34	0.0088	0.72	0.093	0.0095	0.8	0.8	0.0012
CR1	rs6656401	rs4562624	1.066e-22	CR1,CR1L	2377412	5.7e-05	0.3	0.077	0.32	0.012	0.68	0.11	0.014	0.81	0.43	0.0018
CR1	rs6656401	rs4266886	3.099e-22	CR1,CR1L	2377411	5.8e-05	0.38	0.00017	0.009	0.056	0.043	0.76	0.36	0.023	0.033	0.41
CR1	rs6656401	rs4562624	1.066e-22	CR1,CR1L	2377411	5.9e-05	0.56	7e-05	0.011	0.12	0.096	0.79	0.29	0.025	0.045	0.37
CR1	rs6656401	rs2296160	4.727e-23	CR1,CR1L	2377395	6.1e-05	0.74	0.011	0.0031	0.35	0.23	0.049	0.55	0.13	0.48	4.3e-07
CR1	rs6656401	rs10863418	1.025e-21	CR1,CR1L	2377395	6.1e-05	0.74	0.011	0.0031	0.35	0.23	0.049	0.55	0.13	0.48	4.4e-07
CR1	rs6656401	rs1408077	4.995e-22	CR1,CR1L	2377395	6.1e-05	0.75	0.01	0.0031	0.35	0.23	0.049	0.55	0.13	0.48	4.5e-07
CR1	rs6656401	rs1408078	1.251e-22	CR1,CR1L	2377395	6.3e-05	0.74	0.01	0.0032	0.35	0.24	0.051	0.55	0.13	0.49	4.7e-07
CR1	rs6656401	rs111958034	3.001e-23	CR1,CR1L	2377395	6.9e-05	0.72	0.011	0.0034	0.36	0.24	0.051	0.54	0.13	0.49	5.2e-07
CR1	rs6656401	rs4266886	3.099e-22	FAIM3	2452980	7.3e-05	0.0054	0.033	0.75	0.5	0.42	0.082	0.95	0.17	0.00012	0.21
CR1	rs6656401	rs2093761	6.137e-23	CR1,CR1L	2377395	7.3e-05	0.67	0.024	0.0021	0.37	0.23	0.055	0.68	0.12	0.48	1.3e-07
CR1	rs6656401	rs3818361	3.359e-22	CR1,CR1L	2377395	7.4e-05	0.67	0.023	0.0021	0.37	0.23	0.056	0.68	0.12	0.48	1.3e-07
CR1	rs6656401	rs6701713	2.752e-22	CR1,CR1L	2377395	7.4e-05	0.67	0.023	0.0021	0.37	0.23	0.056	0.68	0.12	0.48	1.3e-07
CR1	rs6656401	rs2296160	4.727e-23	FAIM3	2452995	7.7e-05	0.96	0.12	0.76	0.1	0.53	0.068	0.21	0.076	0.14	0.21
CR1	rs6656401	rs10863418	1.025e-21	FAIM3	2452995	7.7e-05	0.96	0.12	0.75	0.1	0.53	0.068	0.21	0.076	0.14	0.21
CR1	rs6656401	rs1408077	4.995e-22	FAIM3	2452995	7.7e-05	0.95	0.12	0.75	0.1	0.53	0.068	0.21	0.076	0.14	0.21
CR1	rs6656401	rs3818361	3.359e-22	FAIM3	2452995	7.8e-05	1	0.13	0.92	0.15	0.49	0.078	0.16	0.088	0.14	0.24
CR1	rs6656401	rs6701713	2.752e-22	FAIM3	2452995	7.8e-05	1	0.13	0.92	0.15	0.49	0.078	0.16	0.088	0.14	0.24
CR1	rs6656401	rs2093761	6.137e-23	FAIM3	2452995	7.8e-05	1	0.13	0.92	0.14	0.49	0.077	0.16	0.089	0.14	0.24
CR1	rs6656401	rs1408078	1.251e-22	FAIM3	2452995	7.8e-05	0.96	0.12	0.76	0.1	0.53	0.07	0.21	0.076	0.14	0.21
CR1	rs6656401	rs4562624	1.066e-22	FAIM3	2452995	8.1e-05	0.53	0.16	0.76	0.11	0.65	0.17	0.17	0.21	0.095	0.13
CR1	rs6656401	rs4844610	6.899e-23	FAIM3	2452995	8.3e-05	0.71	0.16	0.59	0.13	0.61	0.067	0.13	0.11	0.15	0.15
CR1	rs6656401	rs4266886	3.099e-22	CR1,CR1L	2377412	9.9e-05	0.19	0.2	0.33	0.0062	0.75	0.11	0.031	0.99	0.6	0.00058
CR1	rs6656401	rs4562624	1.066e-22	FAIM3	2452980	0.00011	0.0029	0.028	0.86	0.4	0.85	0.046	0.92	0.21	8.9e-05	0.28
CR1	rs6656401	rs3818361	3.359e-22	CD46,CR1L	2377445	0.00011	0.27	0.15	0.82	0.67	0.47	0.54	0.079	0.11	0.36	6.1e-05
CR1	rs6656401	rs6701713	2.752e-22	CD46,CR1L	2377445	0.00011	0.27	0.15	0.82	0.67	0.47	0.54	0.079	0.11	0.36	6.1e-05
CR1	rs6656401	rs2093761	6.137e-23	CD46,CR1L	2377445	0.00011	0.27	0.15	0.82	0.67	0.47	0.54	0.078	0.11	0.37	6.1e-05
CR1	rs6656401	rs4266886	3.099e-22	FAIM3	2452995	0.00013	0.63	0.085	0.98	0.089	0.48	0.19	0.39	0.13	0.24	0.19
CR1	rs6656401	rs4844610	6.899e-23	CR1,CR1L	2377395	0.00015	0.79	0.012	0.0057	0.49	0.28	0.07	0.56	0.19	0.64	6e-07
CR1	rs6656401	rs4844610	6.899e-23	CD46,CR1L	2377445	0.00017	0.21	0.22	0.89	0.59	0.42	0.74	0.073	0.13	0.35	0.00015
CR1	rs6656401	rs4266886	3.099e-22	CR1,CR1L	2377395	0.00024	0.38	0.018	0.0055	0.41	0.2	0.091	0.7	0.073	0.85	1.1e-07
CR1	rs6656401	rs4562624	1.066e-22	CR1,CR1L	2377395	0.0005	0.54	0.028	0.0082	0.51	0.23	0.14	0.86	0.089	0.91	5.3e-07
CR1	rs6656401	rs12028134	7.365e-05	CR1,CR1L	t2377332	0.016	0.42	0.069	0.051	0.81	0.12	0.91	0.95	0.069	0.21	1.8e-05
CR1	rs6656401	rs11803956	3.34e-05	CR1,CR1L	t2377332	0.016	0.42	0.069	0.051	0.81	0.12	0.91	0.95	0.069	0.21	1.8e-05
CR1	rs6656401	rs12034383	4.917e-05	CR1,CR1L	t2377332	0.016	0.42	0.069	0.051	0.81	0.12	0.91	0.95	0.069	0.21	1.8e-05
CR1	rs6656401	rs17186848	2.689e-05	CR1,CR1L	t2377332	0.016	0.42	0.069	0.051	0.81	0.12	0.91	0.95	0.069	0.21	1.8e-05
CR1	rs6656401	rs112418827	4.064e-05	CR1,CR1L	t2377332	0.016	0.42	0.069	0.051	0.81	0.12	0.91	0.95	0.069	0.21	1.8e-05
CR1	rs6656401	rs61822977	7.287e-08	CR1,CR1L	t2377332	0.017	0.38	0.051	0.055	0.55	0.16	0.67	0.99	0.043	0.28	2.5e-05
CR1	rs6656401	rs7542544	5.577e-05	CR1,CR1L	t2377332	0.018	0.31	0.09	0.051	0.72	0.13	0.91	0.97	0.064	0.21	1.2e-05
CR1	rs6656401	rs12036785	8.46e-08	CR1,CR1L	t2377332	0.018	0.3	0.062	0.054	0.49	0.16	0.67	0.98	0.04	0.28	1.8e-05
CR1	rs6656401	rs11576522	8.852e-08	CR1,CR1L	t2377332	0.019	0.28	0.067	0.054	0.47	0.17	0.67	0.97	0.039	0.27	1.7e-05
CR1	rs6656401	rs4844610	6.899e-23	CD46,CR1L	2377456	0.019	0.064	0.16	0.00015	0.9	0.92	0.7	0.55	0.37	0.14	0.0055
CR1	rs6656401	rs2274566	2.657e-05	CR1,CR1L	t2377332	0.022	0.27	0.11	0.051	0.65	0.15	0.96	0.85	0.061	0.3	9.8e-06
CR1	rs6656401	rs2182911	1.003e-07	CR1,CR1L	2377395	0.038	0.15	0.25	0.058	0.45	0.92	0.55	0.24	0.082	0.84	0.00021
CR1	rs6656401	rs2182912	1.616e-07	CR1,CR1L	2377395	0.038	0.15	0.25	0.058	0.45	0.92	0.55	0.24	0.082	0.84	0.00021
CR1	rs6656401	rs7525170	2.016e-07	CR1,CR1L	2377395	0.038	0.15	0.25	0.059	0.45	0.93	0.56	0.24	0.079	0.84	0.00021
CR1	rs6656401	rs112585529	3.248e-06	CR1,CR1L	2377395	0.038	0.15	0.25	0.058	0.45	0.92	0.55	0.24	0.082	0.84	0.00021
CR1	rs6656401	rs113901708	1.289e-07	CR1,CR1L	2377395	0.038	0.15	0.25	0.058	0.45	0.92	0.55	0.24	0.082	0.84	0.00021
CR1	rs6656401	rs4844610	6.899e-23	CD34	2453312	0.084	0.76	0.57	0.86	0.093	0.22	0.036	0.5	0.93	0.73	5e-05
CR1	rs6656401	rs6673080	3.796e-07	FAIM3	2452981	0.093	0.94	0.00086	0.47	0.03	0.79	0.44	0.92	0.87	0.88	0.46
CR1	rs6656401	rs61821050	5.022e-07	FAIM3	2452981	0.093	0.97	0.00085	0.46	0.03	0.79	0.44	0.93	0.87	0.87	0.46
CR1	rs6656401	rs61821051	5.175e-07	FAIM3	2452981	0.093	0.97	0.00086	0.47	0.03	0.79	0.44	0.93	0.87	0.88	0.46
CR1	rs6656401	rs6540875	4.208e-07	FAIM3	2452981	0.1	0.94	0.00093	0.48	0.033	0.8	0.45	0.89	0.88	0.88	0.46
CR1	rs6656401	rs6683677	4.136e-07	FAIM3	2452981	0.1	0.95	0.00095	0.48	0.033	0.8	0.45	0.89	0.88	0.88	0.46
CR1	rs6656401	rs6696142	7.127e-07	FAIM3	2452981	0.1	0.95	0.00095	0.48	0.033	0.8	0.45	0.89	0.88	0.88	0.46
CR1	rs6656401	rs4618971	9.758e-07	CR1,CR1L	2377395	0.13	0.2	0.42	0.064	0.51	0.47	0.96	0.25	0.12	0.53	0.00014
CR1	rs6656401	rs9429780	1.814e-06	CR1,CR1L	2377395	0.13	0.2	0.42	0.067	0.52	0.48	0.97	0.26	0.12	0.53	0.00015
CR1	rs6656401	rs9429781	1.721e-06	CR1,CR1L	2377395	0.13	0.2	0.42	0.067	0.52	0.49	0.98	0.27	0.12	0.53	0.00015
CR1	rs6656401	rs9429941	1.181e-06	CR1,CR1L	2377395	0.13	0.22	0.41	0.078	0.54	0.55	0.97	0.32	0.12	0.52	0.00019
CR1	rs6656401	rs6540433	1.571e-10	CD55	2377270	0.38	0.43	0.26	0.083	0.18	0.12	0.79	0.72	0.0007	0.54	0.32
CR1	rs6656401	rs6540433	1.571e-10	CD55	2377270	0.38	0.43	0.26	0.083	0.18	0.12	0.79	0.72	0.0007	0.54	0.32
CR1	rs6656401	rs113012055	1.372e-07	CD55	2377270	0.43	0.34	0.29	0.038	0.044	0.5	0.78	0.8	0.00028	0.91	0.88
CR1	rs6656401	rs10779339	2.035e-05	PIGR	2453015	0.97	0.68	9.7e-05	0.27	0.7	0.4	0.35	0.81	0.83	0.39	0.32
CR1	rs6656401	rs10863434	9.388e-06	PIGR	2453015	0.97	0.68	9.7e-05	0.27	0.7	0.4	0.35	0.81	0.83	0.39	0.32
CR1	rs6656401	rs4385710	1.461e-05	PIGR	2453015	0.97	0.68	9.7e-05	0.27	0.7	0.4	0.35	0.81	0.84	0.39	0.32
CR1	rs6656401	rs6701416	1.176e-05	PIGR	2453015	0.97	0.68	9.7e-05	0.27	0.7	0.4	0.35	0.81	0.83	0.39	0.32
CR1	rs6656401	rs12743911	8.825e-06	PIGR	2453015	0.97	0.68	9.7e-05	0.27	0.7	0.4	0.35	0.81	0.83	0.39	0.32
CR1	rs6656401	rs10779340	1.008e-05	PIGR	2453015	0.97	0.68	9.7e-05	0.27	0.7	0.4	0.35	0.81	0.83	0.39	0.32
CR1	rs6656401	rs10779341	1.28e-05	PIGR	2453015	0.97	0.68	9.7e-05	0.27	0.7	0.4	0.35	0.81	0.83	0.39	0.32
CR1	rs6656401	rs9651101	1.161e-05	PIGR	2453015	0.97	0.68	9.6e-05	0.27	0.7	0.4	0.35	0.81	0.83	0.39	0.32
ZCWPW1	rs1476679	rs2272344	2.263e-06	GATS	3063861	2.5e-18	0.11	9.8e-06	3.6e-08	6.2e-10	0.0037	4.5e-05	0.0099	1e-06	4e-10	6.1e-06
ZCWPW1	rs1476679	rs6948729	1.901e-06	GATS	3063861	2.5e-18	0.11	9.8e-06	3.6e-08	6.2e-10	0.0037	4.5e-05	0.0099	1e-06	4e-10	6.1e-06
ZCWPW1	rs1476679	rs12666425	4.807e-06	GATS	3063861	2.5e-18	0.11	9.8e-06	3.6e-08	6.2e-10	0.0037	4.5e-05	0.0099	1e-06	4e-10	6.1e-06
ZCWPW1	rs1476679	rs7811662	2.486e-06	GATS	3063861	2.5e-18	0.11	9.8e-06	3.6e-08	6.2e-10	0.0037	4.5e-05	0.0099	1e-06	4e-10	6.1e-06
ZCWPW1	rs1476679	rs1043915	8.088e-06	GATS	3063861	2.5e-18	0.11	9.8e-06	3.6e-08	6.2e-10	0.0037	4.5e-05	0.0099	1e-06	4e-10	6.1e-06
ZCWPW1	rs1476679	rs2528900	2.041e-06	GATS	3063861	2.5e-18	0.11	9.8e-06	3.6e-08	6.2e-10	0.0037	4.5e-05	0.0099	1e-06	4e-10	6.1e-06
ZCWPW1	rs1476679	rs1138417	4.636e-06	GATS	3063861	2.5e-18	0.11	9.8e-06	3.6e-08	6.2e-10	0.0037	4.5e-05	0.0099	1e-06	4e-10	6.1e-06
ZCWPW1	rs1476679	rs1061230	4.765e-06	GATS	3063861	2.5e-18	0.11	9.8e-06	3.6e-08	6.2e-10	0.0037	4.5e-05	0.0099	1e-06	4e-10	6.1e-06
ZCWPW1	rs1476679	rs1618851	5.549e-06	GATS	3063861	2.5e-18	0.11	9.8e-06	3.6e-08	6.2e-10	0.0037	4.5e-05	0.0099	1e-06	4e-10	6.1e-06
ZCWPW1	rs1476679	rs1623264	5.309e-06	GATS	3063861	2.5e-18	0.11	9.8e-06	3.6e-08	6.2e-10	0.0037	4.5e-05	0.0099	1e-06	4e-10	6.1e-06
ZCWPW1	rs1476679	rs1727130	5.572e-06	GATS	3063861	2.5e-18	0.11	9.8e-06	3.6e-08	6.2e-10	0.0037	4.5e-05	0.0099	1e-06	4e-10	6.1e-06
ZCWPW1	rs1476679	rs1636975	4.521e-06	GATS	3063861	2.5e-18	0.11	9.8e-06	3.6e-08	6.2e-10	0.0037	4.5e-05	0.0099	1e-06	4e-10	6.1e-06
ZCWPW1	rs1476679	rs1727132	6.569e-06	GATS	3063861	2.5e-18	0.11	9.8e-06	3.6e-08	6.2e-10	0.0037	4.5e-05	0.0099	1e-06	4e-10	6.1e-06
ZCWPW1	rs1476679	rs1727134	8.558e-06	GATS	3063861	2.5e-18	0.11	9.8e-06	3.6e-08	6.2e-10	0.0037	4.5e-05	0.0099	1e-06	4e-10	6.1e-06
ZCWPW1	rs1476679	rs1636978	4.975e-06	GATS	3063861	2.5e-18	0.11	9.8e-06	3.6e-08	6.2e-10	0.0037	4.5e-05	0.0099	1e-06	4e-10	6.1e-06
ZCWPW1	rs1476679	rs1727140	4.234e-06	GATS	3063861	2.5e-18	0.11	9.8e-06	3.6e-08	6.2e-10	0.0037	4.5e-05	0.0099	1e-06	4e-10	6.1e-06
ZCWPW1	rs1476679	rs2906645	4.256e-06	GATS	3063861	2.5e-18	0.11	9.8e-06	3.6e-08	6.2e-10	0.0037	4.5e-05	0.0099	1e-06	4e-10	6.1e-06
ZCWPW1	rs1476679	rs858505	3.742e-06	GATS	3063861	2.5e-18	0.1	8.9e-06	3.2e-08	4.9e-10	0.0038	4e-05	0.011	9.7e-07	6.4e-10	6.2e-06
ZCWPW1	rs1476679	rs858512	9.02e-06	GATS	3063861	2.5e-18	0.11	9.8e-06	3.6e-08	6.1e-10	0.0037	4.4e-05	0.0098	1e-06	3.9e-10	6e-06
ZCWPW1	rs1476679	rs858513	4.205e-05	GATS	3063861	2.5e-18	0.11	9.8e-06	3.6e-08	6.1e-10	0.0037	4.4e-05	0.0098	1e-06	3.9e-10	6e-06
ZCWPW1	rs1476679	rs2272345	6.849e-06	GATS	3063861	2.6e-18	0.11	9.8e-06	3.6e-08	6.1e-10	0.0037	4.5e-05	0.01	1e-06	4.1e-10	6.2e-06
ZCWPW1	rs1476679	rs3779045	8.384e-06	GATS	3063861	2.7e-18	0.099	7.4e-06	6.8e-08	5.7e-10	0.0038	5.4e-05	0.01	8.8e-07	4.7e-10	6.5e-06
ZCWPW1	rs1476679	rs35991721	2.618e-07	GATS	3063861	5.8e-18	0.064	2.6e-05	4.3e-08	1.1e-07	0.00088	7.5e-05	0.027	7.6e-07	1.3e-09	2.1e-06
ZCWPW1	rs1476679	rs2293479	2.032e-07	GATS	3063861	8.5e-18	0.12	1.7e-06	9.6e-07	8.9e-08	1.4e-05	0.0001	0.053	6.8e-07	1.6e-08	6.6e-06
ZCWPW1	rs1476679	rs34031156	3.098e-07	GATS	3063861	1.8e-17	0.079	7.2e-06	2.2e-07	1.8e-07	3.3e-05	0.00014	0.043	7.3e-07	9.9e-09	2.1e-05
ZCWPW1	rs1476679	rs4424195	4.445e-07	GATS	3063861	1.9e-17	0.079	7.2e-06	2.3e-07	1.9e-07	3.3e-05	0.00014	0.043	7.4e-07	1e-08	2.1e-05
ZCWPW1	rs1476679	rs12705070	5.376e-07	GATS	3063861	1.9e-17	0.079	7.2e-06	2.3e-07	1.9e-07	3.3e-05	0.00014	0.043	7.4e-07	1e-08	2.1e-05
ZCWPW1	rs1476679	rs4134903	1.323e-06	GATS	3063861	1.9e-17	0.079	7.2e-06	2.3e-07	1.9e-07	3.3e-05	0.00014	0.043	7.4e-07	1e-08	2.1e-05
ZCWPW1	rs1476679	rs4729576	8.346e-07	GATS	3063861	2e-17	0.079	7.3e-06	2.2e-07	1.8e-07	3.4e-05	0.00014	0.043	7.4e-07	1.1e-08	2.2e-05
ZCWPW1	rs1476679	rs858505	3.742e-06	GATS	3063862	1.9e-15	0.022	0.00029	2.6e-05	9.8e-10	0.0011	0.0018	0.048	4.6e-05	3.3e-08	9.2e-05
ZCWPW1	rs1476679	rs858512	9.02e-06	GATS	3063862	2.1e-15	0.022	0.00033	2.8e-05	1.3e-09	0.0011	0.0019	0.044	4.7e-05	2.5e-08	0.0001
ZCWPW1	rs1476679	rs858513	4.205e-05	GATS	3063862	2.1e-15	0.022	0.00033	2.8e-05	1.3e-09	0.0011	0.0019	0.044	4.6e-05	2.5e-08	0.0001
ZCWPW1	rs1476679	rs2272344	2.263e-06	GATS	3063862	2.2e-15	0.022	0.00033	2.8e-05	1.3e-09	0.0011	0.0019	0.044	4.8e-05	2.6e-08	0.0001
ZCWPW1	rs1476679	rs6948729	1.901e-06	GATS	3063862	2.2e-15	0.022	0.00033	2.8e-05	1.3e-09	0.0011	0.0019	0.045	4.8e-05	2.6e-08	0.0001
ZCWPW1	rs1476679	rs12666425	4.807e-06	GATS	3063862	2.2e-15	0.022	0.00033	2.8e-05	1.3e-09	0.0011	0.0019	0.044	4.8e-05	2.6e-08	0.0001
ZCWPW1	rs1476679	rs7811662	2.486e-06	GATS	3063862	2.2e-15	0.022	0.00033	2.8e-05	1.3e-09	0.0011	0.0019	0.044	4.8e-05	2.6e-08	0.0001
ZCWPW1	rs1476679	rs2528900	2.041e-06	GATS	3063862	2.2e-15	0.022	0.00033	2.8e-05	1.3e-09	0.0011	0.0019	0.044	4.8e-05	2.6e-08	0.0001
ZCWPW1	rs1476679	rs1138417	4.636e-06	GATS	3063862	2.2e-15	0.022	0.00033	2.8e-05	1.3e-09	0.0011	0.0019	0.044	4.8e-05	2.6e-08	0.0001
ZCWPW1	rs1476679	rs1061230	4.765e-06	GATS	3063862	2.2e-15	0.022	0.00033	2.8e-05	1.3e-09	0.0011	0.0019	0.044	4.8e-05	2.6e-08	0.0001
ZCWPW1	rs1476679	rs1618851	5.549e-06	GATS	3063862	2.2e-15	0.022	0.00033	2.8e-05	1.3e-09	0.0011	0.0019	0.045	4.8e-05	2.6e-08	0.0001
ZCWPW1	rs1476679	rs1623264	5.309e-06	GATS	3063862	2.2e-15	0.022	0.00033	2.8e-05	1.3e-09	0.0011	0.0019	0.045	4.8e-05	2.6e-08	0.0001
ZCWPW1	rs1476679	rs1727130	5.572e-06	GATS	3063862	2.2e-15	0.022	0.00033	2.8e-05	1.3e-09	0.0011	0.0019	0.044	4.8e-05	2.6e-08	0.0001
ZCWPW1	rs1476679	rs1636975	4.521e-06	GATS	3063862	2.2e-15	0.022	0.00033	2.8e-05	1.3e-09	0.0011	0.0019	0.044	4.8e-05	2.6e-08	0.0001
ZCWPW1	rs1476679	rs1727132	6.569e-06	GATS	3063862	2.2e-15	0.022	0.00033	2.8e-05	1.3e-09	0.0011	0.0019	0.044	4.8e-05	2.6e-08	0.0001
ZCWPW1	rs1476679	rs1727134	8.558e-06	GATS	3063862	2.2e-15	0.022	0.00033	2.8e-05	1.3e-09	0.0011	0.0019	0.044	4.8e-05	2.6e-08	0.0001
ZCWPW1	rs1476679	rs1636978	4.975e-06	GATS	3063862	2.2e-15	0.022	0.00033	2.8e-05	1.3e-09	0.0011	0.0019	0.044	4.8e-05	2.6e-08	0.0001
ZCWPW1	rs1476679	rs1727140	4.234e-06	GATS	3063862	2.2e-15	0.022	0.00033	2.8e-05	1.3e-09	0.0011	0.0019	0.044	4.8e-05	2.6e-08	0.0001
ZCWPW1	rs1476679	rs2906645	4.256e-06	GATS	3063862	2.2e-15	0.022	0.00033	2.8e-05	1.3e-09	0.0011	0.0019	0.044	4.8e-05	2.6e-08	0.0001
ZCWPW1	rs1476679	rs2272345	6.849e-06	GATS	3063862	2.3e-15	0.022	0.00033	2.8e-05	1.3e-09	0.0011	0.0019	0.045	4.8e-05	2.6e-08	0.0001
ZCWPW1	rs1476679	rs3779045	8.384e-06	GATS	3063862	2.6e-15	0.022	0.00034	3.9e-05	1.3e-09	0.0012	0.0018	0.046	5.2e-05	2.9e-08	0.00011
ZCWPW1	rs1476679	rs11771331	2.624e-05	GATS	3063861	4.2e-15	0.092	7.6e-07	2.4e-06	7.9e-07	3.8e-05	0.0016	0.056	2.1e-06	5.5e-07	0.00029
ZCWPW1	rs1476679	rs866500	5.991e-08	GATS	3063861	5.6e-15	0.21	0.00013	3e-07	4.9e-09	0.015	0.0005	0.014	2.1e-06	6.9e-10	1.1e-05
ZCWPW1	rs1476679	rs35991721	2.618e-07	GATS	3063862	9.1e-15	0.0087	0.00031	8.3e-05	1.4e-07	0.00098	0.0017	0.094	4.8e-05	9.7e-08	5.1e-05
ZCWPW1	rs1476679	rs2293479	2.032e-07	GATS	3063862	1.2e-14	0.024	0.0001	0.00021	4.6e-07	2.9e-05	0.0015	0.039	8.9e-05	3.8e-06	0.00011
ZCWPW1	rs1476679	rs34213597	6.042e-08	GATS	3063861	2e-14	0.11	1.3e-05	1e-06	5.6e-05	0.00018	6e-05	0.095	6.1e-06	4.2e-07	2.5e-05
ZCWPW1	rs1476679	rs4424195	4.445e-07	GATS	3063862	2.5e-14	0.0066	0.00023	7.6e-05	4.9e-07	8.6e-05	0.0034	0.04	0.00018	1.6e-06	0.00028
ZCWPW1	rs1476679	rs12705070	5.376e-07	GATS	3063862	2.5e-14	0.0066	0.00023	7.6e-05	4.9e-07	8.5e-05	0.0034	0.04	0.00018	1.6e-06	0.00028
ZCWPW1	rs1476679	rs34031156	3.098e-07	GATS	3063862	2.5e-14	0.0066	0.00023	7.6e-05	4.9e-07	8.7e-05	0.0034	0.04	0.00018	1.6e-06	0.00028
ZCWPW1	rs1476679	rs4134903	1.323e-06	GATS	3063862	2.5e-14	0.0066	0.00023	7.6e-05	4.9e-07	8.5e-05	0.0034	0.04	0.00018	1.6e-06	0.00028
ZCWPW1	rs1476679	rs4729576	8.346e-07	GATS	3063862	2.6e-14	0.0066	0.00023	7.5e-05	5e-07	8.6e-05	0.0034	0.04	0.00018	1.6e-06	0.00029
ZCWPW1	rs1476679	rs866500	5.991e-08	GATS	3063862	2.2e-13	0.02	0.0032	5.2e-05	1.5e-08	0.0035	0.0029	0.061	3.9e-05	1.6e-08	0.00028
ZCWPW1	rs1476679	rs1918353	1.389e-05	C7orf59	3015322	1.2e-12	0.0089	0.00074	0.012	2.8e-06	0.033	3.2e-05	0.019	0.037	5.9e-05	0.0031
ZCWPW1	rs1476679	rs34213597	6.042e-08	GATS	3063862	3.6e-12	0.014	0.00032	0.00014	2.3e-05	0.00028	0.0045	0.029	0.0003	2e-05	0.00094
ZCWPW1	rs1476679	rs3779045	8.384e-06	GATS	3063866	1.5e-11	0.061	0.041	0.004	2.5e-06	0.00038	0.0019	0.51	0.00023	6.8e-07	7.7e-05
ZCWPW1	rs1476679	rs858505	3.742e-06	GATS	3063866	1.6e-11	0.059	0.042	0.0029	2.2e-06	0.00038	0.0022	0.57	0.00018	5.2e-07	7.4e-05
ZCWPW1	rs1476679	rs858512	9.02e-06	GATS	3063866	1.7e-11	0.064	0.045	0.0031	2.7e-06	0.00035	0.0023	0.54	0.00019	4.6e-07	7.3e-05
ZCWPW1	rs1476679	rs858513	4.205e-05	GATS	3063866	1.7e-11	0.064	0.045	0.0031	2.7e-06	0.00035	0.0023	0.54	0.00019	4.6e-07	7.3e-05
ZCWPW1	rs1476679	rs6971558	6.1e-10	GATS	3063861	1.7e-11	0.5	1e-06	1.6e-05	7.5e-06	0.007	0.00013	0.077	0.0024	2.5e-06	0.0029
ZCWPW1	rs1476679	rs2272344	2.263e-06	GATS	3063866	1.8e-11	0.065	0.044	0.0031	2.7e-06	0.00035	0.0023	0.54	0.0002	4.8e-07	7.4e-05
ZCWPW1	rs1476679	rs6948729	1.901e-06	GATS	3063866	1.8e-11	0.065	0.044	0.0031	2.7e-06	0.00035	0.0023	0.54	0.0002	4.8e-07	7.4e-05
ZCWPW1	rs1476679	rs12666425	4.807e-06	GATS	3063866	1.8e-11	0.065	0.044	0.0031	2.7e-06	0.00035	0.0023	0.54	0.0002	4.8e-07	7.4e-05
ZCWPW1	rs1476679	rs7811662	2.486e-06	GATS	3063866	1.8e-11	0.065	0.044	0.0031	2.7e-06	0.00035	0.0023	0.54	0.0002	4.8e-07	7.4e-05
ZCWPW1	rs1476679	rs2272345	6.849e-06	GATS	3063866	1.8e-11	0.065	0.045	0.0031	2.7e-06	0.00035	0.0023	0.55	0.0002	4.9e-07	7.5e-05
ZCWPW1	rs1476679	rs2528900	2.041e-06	GATS	3063866	1.8e-11	0.065	0.044	0.0031	2.7e-06	0.00035	0.0023	0.54	0.0002	4.8e-07	7.4e-05
ZCWPW1	rs1476679	rs1138417	4.636e-06	GATS	3063866	1.8e-11	0.065	0.044	0.0031	2.7e-06	0.00035	0.0023	0.54	0.0002	4.8e-07	7.4e-05
ZCWPW1	rs1476679	rs1061230	4.765e-06	GATS	3063866	1.8e-11	0.065	0.044	0.0031	2.7e-06	0.00035	0.0023	0.54	0.0002	4.8e-07	7.4e-05
ZCWPW1	rs1476679	rs1618851	5.549e-06	GATS	3063866	1.8e-11	0.065	0.045	0.0031	2.7e-06	0.00035	0.0023	0.54	0.0002	4.8e-07	7.4e-05
ZCWPW1	rs1476679	rs1623264	5.309e-06	GATS	3063866	1.8e-11	0.065	0.045	0.0031	2.7e-06	0.00035	0.0023	0.54	0.0002	4.8e-07	7.4e-05
ZCWPW1	rs1476679	rs1727130	5.572e-06	GATS	3063866	1.8e-11	0.065	0.044	0.0031	2.7e-06	0.00035	0.0023	0.54	0.0002	4.8e-07	7.4e-05
ZCWPW1	rs1476679	rs1636975	4.521e-06	GATS	3063866	1.8e-11	0.065	0.044	0.0031	2.7e-06	0.00035	0.0023	0.54	0.0002	4.8e-07	7.4e-05
ZCWPW1	rs1476679	rs1727132	6.569e-06	GATS	3063866	1.8e-11	0.065	0.044	0.0031	2.7e-06	0.00035	0.0023	0.54	0.0002	4.8e-07	7.4e-05
ZCWPW1	rs1476679	rs1727134	8.558e-06	GATS	3063866	1.8e-11	0.065	0.044	0.0031	2.7e-06	0.00035	0.0023	0.54	0.0002	4.8e-07	7.4e-05
ZCWPW1	rs1476679	rs1636978	4.975e-06	GATS	3063866	1.8e-11	0.065	0.044	0.0031	2.7e-06	0.00035	0.0023	0.54	0.0002	4.8e-07	7.4e-05
ZCWPW1	rs1476679	rs1727140	4.234e-06	GATS	3063866	1.8e-11	0.065	0.044	0.0031	2.7e-06	0.00035	0.0023	0.54	0.0002	4.8e-07	7.4e-05
ZCWPW1	rs1476679	rs2906645	4.256e-06	GATS	3063866	1.8e-11	0.065	0.044	0.0031	2.7e-06	0.00035	0.0023	0.54	0.0002	4.8e-07	7.4e-05
ZCWPW1	rs1476679	rs11771331	2.624e-05	GATS	3063862	2.2e-11	0.025	0.00035	0.00011	5.9e-06	0.0053	0.013	0.022	9.3e-05	5.5e-05	0.0054
ZCWPW1	rs1476679	rs3779045	8.384e-06	GATS	3063863	2.2e-11	0.022	0.0024	0.001	3.6e-07	0.019	0.025	0.98	1.4e-05	5.7e-06	0.00053
ZCWPW1	rs1476679	rs12539172	6.02e-10	GATS	3063861	3e-11	0.48	2.8e-06	2.2e-05	4.1e-06	0.0064	0.0001	0.11	0.0045	1.5e-06	0.0041
ZCWPW1	rs1476679	rs858512	9.02e-06	GATS	3063863	3.2e-11	0.023	0.0027	0.0011	3.2e-07	0.018	0.027	0.97	1.5e-05	4.9e-06	0.00053
ZCWPW1	rs1476679	rs858513	4.205e-05	GATS	3063863	3.2e-11	0.023	0.0027	0.0011	3.2e-07	0.018	0.027	0.97	1.5e-05	4.9e-06	0.00053
ZCWPW1	rs1476679	rs2272344	2.263e-06	GATS	3063863	3.3e-11	0.023	0.0026	0.0011	3.2e-07	0.018	0.027	0.97	1.5e-05	4.9e-06	0.00054
ZCWPW1	rs1476679	rs6948729	1.901e-06	GATS	3063863	3.3e-11	0.023	0.0026	0.0011	3.2e-07	0.018	0.027	0.97	1.5e-05	4.9e-06	0.00054
ZCWPW1	rs1476679	rs12666425	4.807e-06	GATS	3063863	3.3e-11	0.023	0.0026	0.0011	3.2e-07	0.018	0.027	0.97	1.5e-05	4.9e-06	0.00054
ZCWPW1	rs1476679	rs7811662	2.486e-06	GATS	3063863	3.3e-11	0.023	0.0026	0.0011	3.2e-07	0.018	0.027	0.97	1.5e-05	4.9e-06	0.00054
ZCWPW1	rs1476679	rs2528900	2.041e-06	GATS	3063863	3.3e-11	0.023	0.0026	0.0011	3.2e-07	0.018	0.027	0.97	1.5e-05	4.9e-06	0.00054
ZCWPW1	rs1476679	rs1138417	4.636e-06	GATS	3063863	3.3e-11	0.023	0.0026	0.0011	3.2e-07	0.018	0.027	0.97	1.5e-05	4.9e-06	0.00054
ZCWPW1	rs1476679	rs1061230	4.765e-06	GATS	3063863	3.3e-11	0.023	0.0026	0.0011	3.2e-07	0.018	0.027	0.97	1.5e-05	4.9e-06	0.00054
ZCWPW1	rs1476679	rs1618851	5.549e-06	GATS	3063863	3.3e-11	0.023	0.0026	0.0011	3.2e-07	0.018	0.027	0.97	1.5e-05	4.9e-06	0.00054
ZCWPW1	rs1476679	rs1623264	5.309e-06	GATS	3063863	3.3e-11	0.023	0.0026	0.0011	3.2e-07	0.018	0.027	0.97	1.5e-05	4.9e-06	0.00054
ZCWPW1	rs1476679	rs1727130	5.572e-06	GATS	3063863	3.3e-11	0.023	0.0026	0.0011	3.2e-07	0.018	0.027	0.97	1.5e-05	4.9e-06	0.00054
ZCWPW1	rs1476679	rs1636975	4.521e-06	GATS	3063863	3.3e-11	0.023	0.0026	0.0011	3.2e-07	0.018	0.027	0.97	1.5e-05	4.9e-06	0.00054
ZCWPW1	rs1476679	rs1727132	6.569e-06	GATS	3063863	3.3e-11	0.023	0.0026	0.0011	3.2e-07	0.018	0.027	0.97	1.5e-05	4.9e-06	0.00054
ZCWPW1	rs1476679	rs1727134	8.558e-06	GATS	3063863	3.3e-11	0.023	0.0026	0.0011	3.2e-07	0.018	0.027	0.97	1.5e-05	4.9e-06	0.00054
ZCWPW1	rs1476679	rs1636978	4.975e-06	GATS	3063863	3.3e-11	0.023	0.0026	0.0011	3.2e-07	0.018	0.027	0.97	1.5e-05	4.9e-06	0.00054
ZCWPW1	rs1476679	rs1727140	4.234e-06	GATS	3063863	3.3e-11	0.023	0.0026	0.0011	3.2e-07	0.018	0.027	0.97	1.5e-05	4.9e-06	0.00054
ZCWPW1	rs1476679	rs2906645	4.256e-06	GATS	3063863	3.3e-11	0.023	0.0026	0.0011	3.2e-07	0.018	0.027	0.97	1.5e-05	4.9e-06	0.00054
ZCWPW1	rs1476679	rs858505	3.742e-06	GATS	3063863	3.3e-11	0.025	0.0023	0.0012	2.8e-07	0.018	0.026	0.92	1.4e-05	5.1e-06	0.00052
ZCWPW1	rs1476679	rs2272345	6.849e-06	GATS	3063863	3.4e-11	0.023	0.0026	0.0012	3.2e-07	0.018	0.027	0.97	1.5e-05	5e-06	0.00054
ZCWPW1	rs1476679	rs35991721	2.618e-07	GATS	3063863	3.5e-11	0.056	0.002	0.00083	7.7e-06	0.011	0.019	0.9	2.7e-05	8.9e-06	0.00032
ZCWPW1	rs1476679	rs34995835	8.024e-10	GATS	3063861	3.8e-11	0.52	2.8e-06	1.3e-05	3.7e-06	0.022	0.00016	0.073	0.0031	1.4e-06	0.0028
ZCWPW1	rs1476679	rs2293479	2.032e-07	GATS	3063866	3.9e-11	0.14	0.0084	0.0042	0.00034	0.00016	0.00096	0.19	0.00017	8.5e-06	0.00069
ZCWPW1	rs1476679	rs34031156	3.098e-07	GATS	3063866	4.6e-11	0.09	0.012	0.0022	0.00041	0.00013	0.002	0.29	0.00024	1.9e-06	0.0007
ZCWPW1	rs1476679	rs4424195	4.445e-07	GATS	3063866	4.7e-11	0.091	0.012	0.0022	0.00041	0.00013	0.0019	0.29	0.00024	1.9e-06	0.00071
ZCWPW1	rs1476679	rs12705070	5.376e-07	GATS	3063866	4.7e-11	0.091	0.012	0.0022	0.00041	0.00013	0.0019	0.29	0.00024	1.9e-06	0.00071
ZCWPW1	rs1476679	rs4134903	1.323e-06	GATS	3063866	4.7e-11	0.091	0.012	0.0022	0.00041	0.00013	0.0019	0.29	0.00024	1.9e-06	0.00071
ZCWPW1	rs1476679	rs4729576	8.346e-07	GATS	3063866	4.8e-11	0.09	0.012	0.0022	0.00041	0.00013	0.0019	0.29	0.00024	1.9e-06	0.00071
ZCWPW1	rs1476679	rs35991721	2.618e-07	GATS	3063866	5e-11	0.067	0.016	0.0018	0.00016	0.00065	0.0025	0.58	0.00015	1.8e-06	0.00011
ZCWPW1	rs1476679	rs2293479	2.032e-07	GATS	3063863	8.8e-11	0.067	0.014	0.0017	3.2e-05	0.005	0.0051	0.53	0.00011	2.8e-05	0.00042
ZCWPW1	rs1476679	rs2405442	3.166e-09	GATS	3063861	9.8e-11	0.67	3.8e-05	1e-05	4.4e-06	0.04	0.00037	0.092	0.0015	3.3e-07	0.00045
ZCWPW1	rs1476679	rs4729576	8.346e-07	GATS	3063863	1.6e-10	0.057	0.014	0.00086	4.8e-05	0.0038	0.012	0.69	0.0001	1.2e-05	0.001
ZCWPW1	rs1476679	rs1859788	6.909e-10	GATS	3063861	6.6e-10	0.76	0.00016	4.7e-05	7.6e-06	0.11	0.00072	0.059	0.00057	9.5e-07	0.00045
ZCWPW1	rs1476679	rs1727128	4.425e-06	GATS	3063861	3.7e-09	0.069	2.3e-05	0.0072	1.2e-06	0.0014	6.9e-05	0.47	4.4e-05	0.0016	0.0036
ZCWPW1	rs1476679	rs11771331	2.624e-05	GATS	t3063856	7.8e-06	0.36	0.028	0.006	0.00021	0.031	0.066	0.57	0.00036	0.0045	0.012
ZCWPW1	rs1476679	rs10279171	8.855e-05	CUX1,LOC100132593	3016478	0.12	0.55	0.5	0.61	0.048	0.00042	0.13	0.28	0.73	0.26	0.36
ZCWPW1	rs1476679	rs7797978	6.042e-05	CYP3A5	3063443	0.24	0.19	0.45	0.57	0.013	0.22	0.15	0.17	0.14	0.89	2.4e-05
ZCWPW1	rs1476679	rs6969297	5.648e-05	CYP3A5	3063443	0.25	0.18	0.47	0.56	0.014	0.22	0.15	0.18	0.13	0.89	3.4e-05
ZCWPW1	rs1476679	rs6969440	6.09e-05	CYP3A5	3063443	0.25	0.18	0.47	0.56	0.014	0.22	0.15	0.18	0.13	0.89	3.5e-05
ZCWPW1	rs1476679	rs4236541	5.801e-05	CYP3A5	3063443	0.25	0.17	0.44	0.57	0.016	0.23	0.16	0.18	0.14	0.9	2.9e-05
ZCWPW1	rs1476679	rs202155	5.365e-05	CLDN15	3064579	0.56	0.51	0.91	0.49	0.0085	0.55	0.54	0.00052	0.71	0.97	0.086
CLU	rs9331896	rs5000605	3.216e-05	PTK2B	3091360	1.1e-08	0.0028	0.00098	0.00026	0.16	0.0044	0.0053	0.24	0.0007	0.0074	0.00062
CLU	rs9331896	rs11777131	4.787e-06	EPHX2	3091429	1.6e-08	0.022	0.00061	0.032	0.81	0.047	0.00091	0.025	0.11	0.002	0.0017
CLU	rs9331896	rs9331950	6.211e-06	EPHX2	3091429	1.7e-08	0.022	0.00067	0.03	0.71	0.058	0.001	0.023	0.13	0.0017	0.0013
CLU	rs9331896	rs867231	1.903e-05	EPHX2	3091429	3.7e-07	0.072	0.00061	0.097	0.11	0.32	0.0066	0.029	0.079	0.0019	0.00017
CLU	rs9331896	rs7982	4.081e-25	CLU	3129085	4e-07	0.0076	0.00038	0.00012	0.6	0.0047	0.48	0.082	0.0003	0.0055	5.4e-06
CLU	rs9331896	rs11136000	1.172e-24	CLU	3129085	4e-07	0.0076	0.00038	0.00012	0.6	0.0047	0.48	0.082	0.0003	0.0055	5.4e-06
CLU	rs9331896	rs4236673	9.21e-25	CLU	3129085	4e-07	0.0077	0.00038	0.00012	0.6	0.0047	0.48	0.082	0.0003	0.0055	5.4e-06
CLU	rs9331896	rs11787077	1.144e-21	CLU	3129085	4e-07	0.0077	0.00038	0.00012	0.6	0.0047	0.48	0.082	0.0003	0.0055	5.4e-06
CLU	rs9331896	rs2279590	3.361e-24	CLU	3129085	4.6e-07	0.0066	9.8e-05	0.00014	0.64	0.007	0.39	0.035	0.00013	0.016	1.5e-05
CLU	rs9331896	rs1532276	5.079e-25	CLU	3129085	6e-07	0.013	0.00027	9.7e-05	0.55	0.012	0.45	0.082	0.0003	0.0058	5.4e-06
CLU	rs9331896	rs1532277	1.181e-23	CLU	3129085	6e-07	0.013	0.00027	9.7e-05	0.55	0.012	0.45	0.082	0.0003	0.0058	5.4e-06
CLU	rs9331896	rs1532278	2.128e-24	CLU	3129085	6e-07	0.013	0.00027	9.7e-05	0.55	0.012	0.45	0.082	0.0003	0.0058	5.4e-06
CLU	rs9331896	rs1532279	7.38e-05	EPHX2	3091429	6.1e-07	0.1	0.01	0.11	0.058	0.21	0.014	0.0027	0.023	0.018	7.2e-05
CLU	rs9331896	rs1000108	7.06e-05	EPHX2	3091429	6.3e-07	0.1	0.01	0.11	0.059	0.21	0.014	0.0027	0.023	0.019	7.5e-05
CLU	rs9331896	rs9632863	8.935e-05	EPHX2	3091429	6.4e-07	0.1	0.01	0.11	0.059	0.21	0.014	0.0027	0.023	0.019	7.7e-05
CLU	rs9331896	rs66969288	3.717e-05	EPHX2	3091429	7.2e-07	0.059	0.0012	0.1	0.11	0.3	0.012	0.017	0.05	0.0031	0.0004
CLU	rs9331896	rs7812347	5.283e-05	EPHX2	3091429	7.2e-07	0.059	0.0012	0.1	0.1	0.3	0.012	0.017	0.05	0.0031	0.0004
CLU	rs9331896	rs9331930	5.54e-05	EPHX2	3091429	9.7e-07	0.062	0.0014	0.1	0.11	0.32	0.012	0.018	0.051	0.0041	0.00045
CLU	rs9331896	rs60056423	3.704e-05	EPHX2	3091429	9.7e-07	0.062	0.0014	0.1	0.11	0.32	0.013	0.018	0.051	0.0041	0.00045
CLU	rs9331896	rs7982	4.081e-25	CLU	3129087	1.2e-06	0.0043	0.0011	1.1e-05	0.25	0.029	0.37	0.004	0.0012	0.064	7.7e-06
CLU	rs9331896	rs11136000	1.172e-24	CLU	3129087	1.2e-06	0.0043	0.0011	1.1e-05	0.25	0.029	0.37	0.004	0.0012	0.064	7.7e-06
CLU	rs9331896	rs4236673	9.21e-25	CLU	3129087	1.2e-06	0.0043	0.0011	1.1e-05	0.25	0.029	0.37	0.004	0.0012	0.064	7.7e-06
CLU	rs9331896	rs11787077	1.144e-21	CLU	3129087	1.2e-06	0.0043	0.0011	1.1e-05	0.25	0.029	0.37	0.004	0.0012	0.064	7.7e-06
CLU	rs9331896	rs1532277	1.181e-23	CLU	3129087	1.7e-06	0.0064	0.00086	4.4e-06	0.26	0.065	0.34	0.004	0.0012	0.061	1.3e-05
CLU	rs9331896	rs1532278	2.128e-24	CLU	3129087	1.7e-06	0.0064	0.00086	4.4e-06	0.26	0.065	0.34	0.004	0.0012	0.061	1.3e-05
CLU	rs9331896	rs7982	4.081e-25	CLU	3129086	3.4e-06	0.0031	0.00037	7.5e-06	0.51	0.2	0.23	0.053	0.00048	0.13	1.7e-05
CLU	rs9331896	rs11136000	1.172e-24	CLU	3129086	3.4e-06	0.0031	0.00037	7.5e-06	0.51	0.2	0.23	0.053	0.00048	0.13	1.7e-05
CLU	rs9331896	rs4236673	9.21e-25	CLU	3129086	3.4e-06	0.0031	0.00037	7.5e-06	0.51	0.2	0.23	0.053	0.00048	0.13	1.7e-05
CLU	rs9331896	rs11787077	1.144e-21	CLU	3129086	3.4e-06	0.0031	0.00037	7.5e-06	0.51	0.2	0.23	0.053	0.00048	0.13	1.7e-05
CLU	rs9331896	rs1532277	1.181e-23	CLU	3129086	4.9e-06	0.0052	0.00029	4.4e-06	0.55	0.29	0.2	0.053	0.00048	0.12	2.3e-05
CLU	rs9331896	rs1532278	2.128e-24	CLU	3129086	4.9e-06	0.0052	0.00029	4.3e-06	0.55	0.29	0.2	0.053	0.00048	0.12	2.3e-05
CLU	rs9331896	rs11782190	9.206e-05	PTK2B	3091360	5.4e-06	0.044	0.00023	0.0019	0.067	0.00049	0.0045	0.74	0.0002	0.31	0.032
CLU	rs9331896	rs7814146	8.512e-05	EPHX2	3091429	5.8e-06	0.058	0.01	0.19	0.029	0.31	0.074	0.0038	0.07	0.012	0.00071
CLU	rs9331896	rs1565736	8.21e-05	EPHX2	3091429	6e-06	0.058	0.01	0.19	0.029	0.31	0.074	0.0038	0.069	0.013	0.00073
CLU	rs9331896	rs4448225	3.453e-05	STMN4	3128934	6.4e-06	0.79	0.11	0.0037	3e-05	0.0028	0.0065	0.27	0.037	0.003	0.0026
CLU	rs9331896	rs7982	4.081e-25	CLU	3129089	8.3e-06	0.008	0.00086	3.3e-05	0.68	0.06	0.23	0.003	0.00064	0.027	0.00018
CLU	rs9331896	rs11136000	1.172e-24	CLU	3129089	8.3e-06	0.008	0.00086	3.3e-05	0.68	0.06	0.23	0.003	0.00064	0.027	0.00018
CLU	rs9331896	rs4236673	9.21e-25	CLU	3129089	8.3e-06	0.008	0.00086	3.3e-05	0.68	0.06	0.23	0.003	0.00064	0.027	0.00018
CLU	rs9331896	rs11787077	1.144e-21	CLU	3129089	8.3e-06	0.008	0.00086	3.3e-05	0.68	0.06	0.23	0.003	0.00064	0.027	0.00018
CLU	rs9331896	rs7982	4.081e-25	CLU	3129093	8.8e-06	0.025	0.0072	0.0012	0.45	0.00025	0.87	0.18	0.00014	0.028	1.2e-05
CLU	rs9331896	rs11136000	1.172e-24	CLU	3129093	8.8e-06	0.025	0.0072	0.0012	0.45	0.00025	0.87	0.18	0.00014	0.028	1.2e-05
CLU	rs9331896	rs4236673	9.21e-25	CLU	3129093	8.8e-06	0.025	0.0072	0.0012	0.45	0.00025	0.87	0.18	0.00014	0.028	1.2e-05
CLU	rs9331896	rs11787077	1.144e-21	CLU	3129093	8.8e-06	0.025	0.0072	0.0012	0.45	0.00025	0.87	0.18	0.00014	0.028	1.2e-05
CLU	rs9331896	rs1532277	1.181e-23	CLU	3129093	9.2e-06	0.035	0.007	0.00093	0.38	0.00062	0.77	0.18	0.00014	0.019	1.5e-05
CLU	rs9331896	rs1532278	2.128e-24	CLU	3129093	9.2e-06	0.035	0.007	0.00093	0.38	0.00062	0.77	0.18	0.00014	0.019	1.5e-05
CLU	rs9331896	rs17057438	1.547e-05	EPHX2	3091429	1.2e-05	0.18	0.018	0.068	0.046	0.42	0.05	0.0074	0.069	0.016	0.00012
CLU	rs9331896	rs7982	4.081e-25	CLU	3129092	1.2e-05	0.03	0.0013	0.00038	0.68	0.016	0.41	0.0081	0.002	0.022	0.00015
CLU	rs9331896	rs11136000	1.172e-24	CLU	3129092	1.2e-05	0.03	0.0013	0.00038	0.68	0.016	0.41	0.0081	0.002	0.022	0.00015
CLU	rs9331896	rs4236673	9.21e-25	CLU	3129092	1.2e-05	0.03	0.0013	0.00038	0.68	0.016	0.41	0.0081	0.002	0.022	0.00015
CLU	rs9331896	rs11787077	1.144e-21	CLU	3129092	1.2e-05	0.03	0.0013	0.00038	0.68	0.016	0.41	0.0081	0.002	0.022	0.00015
CLU	rs9331896	rs17057051	8.829e-09	PTK2B	3091308	1.3e-05	0.00062	0.021	0.89	0.85	0.075	0.036	0.31	9.8e-06	0.051	0.053
CLU	rs9331896	rs6557994	1.051e-07	PTK2B	3091308	1.3e-05	0.00061	0.021	0.89	0.86	0.074	0.036	0.31	9.8e-06	0.049	0.052
CLU	rs9331896	rs7982	4.081e-25	CLU	3129090	1.5e-05	0.007	0.0039	0.00016	0.6	0.091	0.17	0.011	0.026	0.024	6.2e-05
CLU	rs9331896	rs11136000	1.172e-24	CLU	3129090	1.5e-05	0.007	0.0039	0.00016	0.6	0.091	0.17	0.011	0.026	0.024	6.2e-05
CLU	rs9331896	rs4236673	9.21e-25	CLU	3129090	1.5e-05	0.007	0.0039	0.00016	0.6	0.092	0.17	0.011	0.026	0.024	6.2e-05
CLU	rs9331896	rs11787077	1.144e-21	CLU	3129090	1.5e-05	0.007	0.0039	0.00016	0.6	0.092	0.17	0.011	0.026	0.024	6.2e-05
CLU	rs9331896	rs1532277	1.181e-23	CLU	3129089	1.5e-05	0.011	0.0006	2.8e-05	0.74	0.11	0.25	0.003	0.00064	0.029	0.00027
CLU	rs9331896	rs1532278	2.128e-24	CLU	3129089	1.5e-05	0.011	0.0006	2.8e-05	0.74	0.11	0.25	0.003	0.00064	0.029	0.00027
CLU	rs9331896	rs7982	4.081e-25	CLU	3129097	1.6e-05	0.011	0.00012	8.8e-05	0.99	0.0015	0.49	0.044	0.0056	0.053	7.3e-05
CLU	rs9331896	rs11136000	1.172e-24	CLU	3129097	1.6e-05	0.011	0.00012	8.8e-05	0.99	0.0015	0.49	0.044	0.0056	0.053	7.3e-05
CLU	rs9331896	rs4236673	9.21e-25	CLU	3129097	1.6e-05	0.011	0.00012	8.8e-05	0.99	0.0015	0.49	0.044	0.0056	0.053	7.3e-05
CLU	rs9331896	rs11787077	1.144e-21	CLU	3129097	1.6e-05	0.011	0.00012	8.8e-05	0.99	0.0015	0.49	0.044	0.0056	0.053	7.3e-05
CLU	rs9331896	rs1532277	1.181e-23	CLU	3129092	1.7e-05	0.037	0.00091	0.00026	0.69	0.033	0.39	0.0081	0.002	0.024	0.00021
CLU	rs9331896	rs1532278	2.128e-24	CLU	3129092	1.7e-05	0.037	0.00091	0.00026	0.69	0.033	0.39	0.0081	0.002	0.024	0.00021
CLU	rs9331896	rs1532277	1.181e-23	CLU	3129097	1.8e-05	0.014	5.3e-05	4.6e-05	0.98	0.0028	0.53	0.044	0.0056	0.055	9.4e-05
CLU	rs9331896	rs1532278	2.128e-24	CLU	3129097	1.8e-05	0.014	5.3e-05	4.6e-05	0.98	0.0029	0.53	0.044	0.0056	0.055	9.4e-05
CLU	rs9331896	rs17447007	1.236e-08	PTK2B	3091308	2.6e-05	0.00025	0.022	0.98	0.85	0.06	0.055	0.13	1.8e-06	0.049	0.14
CLU	rs9331896	rs12679874	1.251e-07	PTK2B	3091308	2.6e-05	0.00025	0.022	0.98	0.85	0.06	0.055	0.13	1.8e-06	0.049	0.14
CLU	rs9331896	rs1532277	1.181e-23	CLU	3129090	2.6e-05	0.012	0.0027	0.00012	0.63	0.15	0.19	0.011	0.026	0.025	8.5e-05
CLU	rs9331896	rs1532278	2.128e-24	CLU	3129090	2.6e-05	0.012	0.0027	0.00012	0.63	0.15	0.19	0.011	0.026	0.025	8.5e-05
CLU	rs9331896	rs4732728	1.625e-09	SCARA5	3129199	3.3e-05	0.39	0.32	0.0007	0.12	0.77	0.089	0.27	0.07	0.12	0.093
CLU	rs9331896	rs2640724	4.066e-06	CLU	3129087	4.4e-05	0.14	0.19	0.0057	0.39	0.029	0.062	0.00061	0.0012	0.091	0.00077
CLU	rs9331896	rs7982	4.081e-25	CLU	t3129065	4.6e-05	0.071	0.001	0.00075	0.63	0.00061	0.93	0.029	0.00055	0.14	9.6e-05
CLU	rs9331896	rs11136000	1.172e-24	CLU	t3129065	4.6e-05	0.071	0.001	0.00075	0.63	0.00061	0.93	0.029	0.00055	0.14	9.6e-05
CLU	rs9331896	rs4236673	9.21e-25	CLU	t3129065	4.6e-05	0.071	0.001	0.00075	0.63	0.00061	0.93	0.029	0.00055	0.14	9.6e-05
CLU	rs9331896	rs11787077	1.144e-21	CLU	t3129065	4.6e-05	0.071	0.001	0.00075	0.63	0.00061	0.93	0.029	0.00055	0.14	9.6e-05
CLU	rs9331896	rs7012010	3.056e-05	EPHX2	3091429	4.9e-05	0.14	0.01	0.22	0.058	0.43	0.042	0.011	0.09	0.019	0.0016
CLU	rs9331896	rs1532277	1.181e-23	CLU	t3129065	5.7e-05	0.089	0.00065	0.00049	0.63	0.0022	0.98	0.029	0.00055	0.11	0.00014
CLU	rs9331896	rs1532278	2.128e-24	CLU	t3129065	5.7e-05	0.089	0.00065	0.00049	0.63	0.0022	0.98	0.029	0.00055	0.11	0.00014
CLU	rs9331896	rs17467992	2.987e-06	SCARA3	3091485	0.00016	0.098	0.028	0.016	0.061	0.3	0.17	0.0013	0.034	0.058	0.35
CLU	rs9331896	rs2565067	1.342e-07	EPHX2	3091429	0.00018	0.0021	0.23	0.056	0.14	0.0026	0.54	0.62	0.37	0.46	0.2
CLU	rs9331896	rs12542107	6.927e-06	SCARA3	3091485	0.00018	0.11	0.033	0.015	0.064	0.29	0.15	0.0015	0.033	0.066	0.37
CLU	rs9331896	rs28834970	7.37e-14	PTK2B	3091308	0.0002	0.012	0.038	0.75	0.52	0.26	0.006	0.54	0.00011	0.3	0.29
CLU	rs9331896	rs6987305	5.17e-13	PTK2B	3091308	0.0002	0.01	0.038	0.75	0.58	0.24	0.0068	0.52	9.6e-05	0.25	0.27
CLU	rs9331896	rs2640723	9.883e-05	EPHX2	3091422	0.00026	0.33	0.26	0.099	0.25	0.55	0.26	0.96	0.19	0.34	0.014
CLU	rs9331896	rs9331908	1.688e-13	EPHX2	3091429	0.00034	0.54	0.16	0.17	0.85	0.07	0.6	0.026	0.0043	0.35	3.9e-05
CLU	rs9331896	rs4732729	3.127e-13	EPHX2	3091429	0.00036	0.53	0.16	0.15	0.85	0.05	0.72	0.035	0.0042	0.34	4.3e-05
CLU	rs9331896	rs492638	1.791e-07	SCARA3	3091485	0.00041	0.28	0.17	0.015	0.15	0.24	0.011	0.02	0.069	0.31	0.18
CLU	rs9331896	rs507341	4.037e-08	SCARA3	3091485	0.00044	0.29	0.18	0.016	0.15	0.24	0.012	0.02	0.067	0.32	0.18
CLU	rs9331896	rs495150	5.158e-08	SCARA3	3091485	0.00045	0.29	0.18	0.016	0.15	0.24	0.012	0.02	0.067	0.32	0.18
CLU	rs9331896	rs35575787	7.497e-08	PTK2B	3091360	0.00048	0.007	0.023	0.25	0.58	0.096	0.38	0.41	0.0024	0.019	0.2
CLU	rs9331896	rs36057699	3.25e-07	PTK2B	3091360	0.00048	0.007	0.023	0.25	0.58	0.096	0.38	0.41	0.0024	0.019	0.2
CLU	rs9331896	rs2322599	7.735e-13	PTK2B	3091308	0.00049	0.013	0.038	0.75	0.75	0.37	0.012	0.52	9.6e-05	0.26	0.28
CLU	rs9331896	rs17057043	9.23e-12	PTK2B	3091308	0.00051	0.013	0.038	0.75	0.75	0.37	0.012	0.52	9.6e-05	0.26	0.28
CLU	rs9331896	rs73223431	4.232e-13	PTK2B	3091308	0.00054	0.013	0.038	0.75	0.74	0.39	0.012	0.53	9.9e-05	0.28	0.29
CLU	rs9331896	rs576748	2.489e-08	SCARA3	3091485	0.00055	0.3	0.19	0.018	0.15	0.24	0.014	0.021	0.064	0.32	0.18
CLU	rs9331896	rs755951	1.468e-10	PTK2B	3091308	0.00056	0.0029	0.075	0.45	0.54	0.45	0.022	0.33	1.2e-05	0.23	0.56
CLU	rs9331896	rs9331888	9.66e-07	EPHX2	3091429	0.00073	0.66	0.085	0.25	0.53	0.064	0.39	0.11	0.044	0.52	0.00016
CLU	rs9331896	rs7817464	5.456e-08	PTK2B	3091360	0.00095	0.0065	0.023	0.28	0.62	0.12	0.45	0.44	0.0022	0.025	0.21
CLU	rs9331896	rs71519635	2.239e-08	PTK2B	3091360	0.00098	0.0062	0.021	0.28	0.58	0.12	0.44	0.45	0.002	0.025	0.24
CLU	rs9331896	rs13265352	5.603e-08	PTK2B	3091360	0.001	0.006	0.022	0.3	0.63	0.12	0.45	0.46	0.002	0.027	0.22
CLU	rs9331896	rs79145239	1.685e-08	PTK2B	3091360	0.0011	0.023	0.022	0.2	0.4	0.086	0.51	0.42	0.0028	0.013	0.32
CLU	rs9331896	rs59953408	5.125e-07	ESCO2	3091578	0.0013	0.82	0.29	0.59	0.02	0.16	0.033	0.11	0.3	0.84	0.18
CLU	rs9331896	rs7828131	1.143e-05	TRIM35	3128967	0.0022	0.33	0.52	0.59	0.0037	2.2e-05	0.18	0.6	0.84	0.012	0.89
CLU	rs9331896	rs77271157	6.276e-07	CLU	t3129065	0.0047	0.13	0.016	0.1	0.056	0.03	0.88	0.68	4.5e-06	0.83	0.0082
CLU	rs9331896	rs6983452	1.431e-10	ESCO2	3091586	0.007	0.67	0.31	0.045	0.25	0.29	0.15	6.9e-06	0.0059	0.73	0.16
CLU	rs9331896	rs4352801	1.321e-05	TRIM35	3128967	0.0092	0.35	0.45	0.18	0.017	0.00012	0.2	0.84	0.59	0.013	0.79
CLU	rs9331896	rs2565048	1.157e-07	PTK2B	3091360	0.01	0.33	0.02	0.63	0.21	0.015	0.25	0.31	0.00019	0.05	0.32
CLU	rs9331896	rs2741342	3.92e-08	PTK2B	3091360	0.011	0.17	0.041	0.28	0.24	0.0079	0.33	0.49	2e-05	0.095	0.62
CLU	rs9331896	rs7982	4.081e-25	CLU	3129078	0.017	0.34	0.083	0.0067	0.15	0.02	0.9	0.68	5.4e-05	0.24	3.8e-05
CLU	rs9331896	rs11136000	1.172e-24	CLU	3129078	0.017	0.34	0.083	0.0067	0.15	0.02	0.9	0.68	5.4e-05	0.24	3.8e-05
CLU	rs9331896	rs4236673	9.21e-25	CLU	3129078	0.017	0.34	0.083	0.0067	0.15	0.02	0.9	0.68	5.4e-05	0.24	3.8e-05
CLU	rs9331896	rs11787077	1.144e-21	CLU	3129078	0.017	0.34	0.083	0.0067	0.15	0.02	0.9	0.68	5.4e-05	0.24	3.8e-05
CLU	rs9331896	rs1532277	1.181e-23	CLU	3129078	0.017	0.33	0.069	0.0037	0.15	0.029	0.83	0.68	5.4e-05	0.24	4.2e-05
CLU	rs9331896	rs1532278	2.128e-24	CLU	3129078	0.017	0.33	0.069	0.0037	0.15	0.029	0.83	0.68	5.4e-05	0.24	4.2e-05
CLU	rs9331896	rs17466060	1.512e-08	DPYSL2	3091153	0.023	0.57	0.39	0.31	0.57	0.23	0.94	0.8	0.91	2.2e-05	0.64
CLU	rs9331896	rs17515931	1.292e-05	ELP3	3091635	0.03	0.064	0.44	0.062	0.6	0.48	0.23	1.8e-05	0.86	0.039	0.33
CLU	rs9331896	rs4534095	1.206e-06	DPYSL2	3091156	0.039	0.87	0.18	0.78	0.95	0.93	0.43	0.85	9.3e-05	0.57	0.0048
CLU	rs9331896	rs7831810	3.783e-10	STMN4	3128924	0.079	0.18	0.59	0.99	0.99	0.62	0.67	0.13	0.37	4.4e-05	0.85
CLU	rs9331896	rs2741341	6.543e-10	ADRA1A	3128844	0.085	0.069	0.16	0.43	0.3	0.00027	0.26	0.49	0.73	0.36	0.69
CLU	rs9331896	rs62502392	1.569e-05	PBK	3129167	0.093	0.67	0.11	0.00028	0.86	0.87	0.6	0.7	0.8	0.061	0.65
CLU	rs9331896	rs10109834	2.226e-07	DPYSL2	3091156	0.12	0.92	0.18	0.78	1	0.73	0.67	0.85	9.3e-05	0.78	0.0073
CLU	rs9331896	rs10102753	6.273e-07	DPYSL2	3091156	0.12	0.92	0.18	0.78	1	0.73	0.67	0.85	9.3e-05	0.78	0.0073
CLU	rs9331896	rs10097651	3.79e-07	DPYSL2	3091156	0.12	0.92	0.18	0.78	1	0.73	0.67	0.85	9.3e-05	0.78	0.0073
CLU	rs9331896	rs17368415	6.413e-07	DPYSL2	3091156	0.2	0.79	0.26	0.9	0.94	0.69	0.63	0.86	9.6e-05	0.89	0.021
CLU	rs9331896	rs79461667	5.369e-06	ADRA1A	3128846	0.23	0.065	0.14	0.72	1	0.33	0.75	0.89	0.00059	0.79	0.74
CLU	rs9331896	rs77422482	6.021e-05	ADRA1A	3128846	0.28	0.065	0.16	0.66	0.96	0.37	0.81	0.92	0.00053	0.75	0.73
CLU	rs9331896	rs485902	1.379e-08	EPHX2	3091418	0.35	0.75	0.4	0.28	0.38	0.13	0.5	0.79	0.00059	0.94	0.19
CLU	rs9331896	rs79277406	6.815e-05	ADRA1A	3128846	0.46	0.14	0.19	0.59	0.97	0.56	0.75	0.85	0.0013	0.71	0.65
CLU	rs9331896	rs76464628	2.668e-05	ADRA1A	3128846	0.47	0.15	0.2	0.58	0.97	0.57	0.76	0.84	0.0014	0.71	0.64
CLU	rs9331896	rs74914988	2.715e-05	ADRA1A	3128846	0.47	0.15	0.2	0.58	0.97	0.57	0.76	0.84	0.0014	0.71	0.64
CLU	rs9331896	rs117028870	3.298e-05	ADRA1A	3128846	0.47	0.15	0.2	0.58	0.97	0.57	0.75	0.85	0.0014	0.71	0.64
CLU	rs9331896	rs2322721	3.173e-06	PBK	3129153	0.48	0.25	0.91	0.32	0.08	0.14	0.14	0.93	0.55	0.2	0.00097
CLU	rs9331896	rs751141	1.116e-06	PBK	3129153	0.48	0.14	0.92	0.32	0.091	0.2	0.049	0.93	0.46	0.28	0.00088
CLU	rs9331896	rs34181437	9.592e-07	PBK	3129153	0.48	0.14	0.92	0.32	0.091	0.2	0.049	0.93	0.46	0.28	0.00088
CLU	rs9331896	rs4149256	6.35e-07	PBK	3129153	0.48	0.14	0.92	0.32	0.091	0.2	0.049	0.93	0.46	0.28	0.00088
CLU	rs9331896	rs68012375	1.08e-06	PBK	3129153	0.48	0.14	0.92	0.32	0.091	0.21	0.049	0.93	0.46	0.28	0.00089
CLU	rs9331896	rs35505579	9.07e-08	C8orf80	3129257	0.49	0.073	0.8	0.00099	0.19	0.36	0.72	0.24	0.6	0.29	0.031
CLU	rs9331896	rs71519637	7.579e-08	C8orf80	3129257	0.51	0.072	0.78	0.00096	0.18	0.34	0.69	0.24	0.6	0.28	0.027
CLU	rs9331896	rs2269461	2.115e-07	DPYSL2	3091158	0.51	0.62	0.39	0.32	0.8	0.9	0.78	0.32	0.51	0.62	0.0014
CLU	rs9331896	rs4149258	3.2e-06	DPYSL2	3091158	0.51	0.62	0.39	0.32	0.79	0.9	0.78	0.32	0.51	0.62	0.0014
CLU	rs9331896	rs35889509	5.469e-07	PBK	3129153	0.59	0.14	0.93	0.31	0.09	0.29	0.05	0.94	0.44	0.26	0.00088
CLU	rs9331896	rs2565045	1.638e-08	C8orf80	3129257	0.6	0.67	0.36	0.00082	0.36	0.73	0.58	0.21	0.84	0.83	0.89
CLU	rs9331896	rs538181	8.742e-09		t3129284	0.88	0.35	0.31	0.67	0.25	0.079	0.022	0.00061	0.62	0.69	0.24
CLU	rs9331896	rs520186	1.367e-08		t3129284	0.88	0.34	0.31	0.67	0.25	0.078	0.022	0.00061	0.62	0.69	0.24
CLU	rs9331896	rs2582367	2.009e-08		t3129284	0.88	0.34	0.31	0.68	0.25	0.078	0.022	0.0006	0.62	0.69	0.24
MS4A6A	rs983392	rs11560913	5.925e-07	MS4A7,MS4A14	3332373	6e-05	0.14	0.2	0.0056	0.94	0.038	0.62	0.91	0.042	0.071	0.028
MS4A6A	rs983392	rs7116069	6.693e-07	MS4A7,MS4A14	3332373	6.9e-05	0.16	0.18	0.0069	0.88	0.035	0.63	0.9	0.047	0.069	0.028
MS4A6A	rs983392	rs7924433	8.783e-07	MS4A7,MS4A14	3332373	7.5e-05	0.19	0.18	0.018	0.95	0.039	0.54	0.85	0.035	0.046	0.026
MS4A6A	rs983392	rs10897041	8.717e-07	MS4A7,MS4A14	3332373	8.1e-05	0.16	0.18	0.0072	0.92	0.039	0.63	0.89	0.047	0.066	0.029
MS4A6A	rs983392	rs11605188	6.629e-07	MS4A7,MS4A14	3332373	8.2e-05	0.16	0.18	0.0073	0.92	0.039	0.64	0.88	0.046	0.067	0.029
MS4A6A	rs983392	rs1899571	1.327e-06	MS4A7,MS4A14	3332373	8.2e-05	0.16	0.18	0.0073	0.92	0.039	0.64	0.88	0.046	0.067	0.029
MS4A6A	rs983392	rs11605235	8.62e-07	MS4A7,MS4A14	3332373	8.2e-05	0.16	0.18	0.0073	0.92	0.039	0.64	0.88	0.046	0.067	0.029
MS4A6A	rs983392	rs1020288	8.307e-07	MS4A7,MS4A14	3332373	8.2e-05	0.16	0.18	0.0073	0.92	0.039	0.64	0.88	0.046	0.067	0.029
MS4A6A	rs983392	rs4475940	6.452e-07	MS4A7,MS4A14	3332373	8.2e-05	0.16	0.18	0.0073	0.92	0.039	0.64	0.88	0.046	0.067	0.029
MS4A6A	rs983392	rs4258400	8.201e-07	MS4A7,MS4A14	3332373	8.2e-05	0.16	0.18	0.0073	0.92	0.039	0.64	0.88	0.046	0.067	0.029
MS4A6A	rs983392	rs4475941	6.368e-07	MS4A7,MS4A14	3332373	8.2e-05	0.16	0.18	0.0073	0.92	0.039	0.64	0.88	0.046	0.067	0.029
MS4A6A	rs983392	rs4436562	6.595e-07	MS4A7,MS4A14	3332373	8.2e-05	0.16	0.18	0.0073	0.92	0.039	0.64	0.88	0.046	0.067	0.029
MS4A6A	rs983392	rs11230256	6.646e-07	MS4A7,MS4A14	3332373	8.2e-05	0.16	0.18	0.0073	0.92	0.039	0.64	0.88	0.046	0.067	0.029
MS4A6A	rs983392	rs11230257	6.872e-07	MS4A7,MS4A14	3332373	8.2e-05	0.16	0.18	0.0073	0.92	0.039	0.64	0.88	0.046	0.067	0.029
MS4A6A	rs983392	rs11230258	9.085e-07	MS4A7,MS4A14	3332373	8.2e-05	0.16	0.18	0.0073	0.92	0.039	0.64	0.88	0.046	0.067	0.029
MS4A6A	rs983392	rs11230259	6.734e-07	MS4A7,MS4A14	3332373	8.2e-05	0.16	0.18	0.0073	0.92	0.039	0.64	0.88	0.046	0.067	0.029
MS4A6A	rs983392	rs11230261	1.713e-06	MS4A7,MS4A14	3332373	8.2e-05	0.16	0.18	0.0073	0.92	0.039	0.64	0.88	0.046	0.067	0.029
MS4A6A	rs983392	rs7943967	6.445e-07	MS4A7,MS4A14	3332373	8.2e-05	0.16	0.18	0.0073	0.92	0.039	0.64	0.88	0.046	0.067	0.029
MS4A6A	rs983392	rs4442568	5.313e-07	MS4A7,MS4A14	3332373	8.2e-05	0.16	0.18	0.0073	0.92	0.039	0.64	0.88	0.046	0.067	0.029
MS4A6A	rs983392	rs4576843	6.337e-07	MS4A7,MS4A14	3332373	8.2e-05	0.16	0.18	0.0073	0.92	0.039	0.64	0.88	0.046	0.067	0.029
MS4A6A	rs983392	rs4576844	2.337e-06	MS4A7,MS4A14	3332373	8.2e-05	0.16	0.18	0.0073	0.92	0.039	0.64	0.88	0.046	0.067	0.029
MS4A6A	rs983392	rs4430535	3.608e-07	MS4A7,MS4A14	3332373	8.2e-05	0.16	0.18	0.0073	0.92	0.039	0.64	0.88	0.046	0.067	0.029
MS4A6A	rs983392	rs4522186	5.088e-07	MS4A7,MS4A14	3332373	8.2e-05	0.16	0.18	0.0073	0.92	0.039	0.64	0.88	0.046	0.067	0.029
MS4A6A	rs983392	rs11230265	5.445e-07	MS4A7,MS4A14	3332373	8.2e-05	0.16	0.18	0.0073	0.92	0.039	0.64	0.88	0.046	0.067	0.029
MS4A6A	rs983392	rs11230266	6.164e-07	MS4A7,MS4A14	3332373	8.2e-05	0.16	0.18	0.0073	0.92	0.039	0.64	0.88	0.046	0.067	0.029
MS4A6A	rs983392	rs12798846	5.626e-07	MS4A7,MS4A14	3332373	8.2e-05	0.16	0.18	0.0073	0.92	0.039	0.64	0.88	0.046	0.067	0.029
MS4A6A	rs983392	rs12798140	4.566e-07	MS4A7,MS4A14	3332373	8.2e-05	0.16	0.18	0.0073	0.92	0.039	0.64	0.88	0.046	0.067	0.029
MS4A6A	rs983392	rs35905922	1.933e-07	MS4A7,MS4A14	3332373	8.3e-05	0.16	0.18	0.0073	0.92	0.039	0.64	0.88	0.046	0.067	0.029
MS4A6A	rs983392	rs7108879	4.5e-07	MS4A7,MS4A14	3332373	8.3e-05	0.16	0.18	0.0073	0.92	0.039	0.64	0.88	0.046	0.067	0.029
MS4A6A	rs983392	rs10897031	7.216e-07	MS4A7,MS4A14	3332373	8.3e-05	0.16	0.18	0.0073	0.92	0.039	0.64	0.88	0.046	0.067	0.029
MS4A6A	rs983392	rs10897033	7.149e-07	MS4A7,MS4A14	3332373	8.3e-05	0.16	0.18	0.0073	0.92	0.038	0.64	0.88	0.046	0.067	0.029
MS4A6A	rs983392	rs11230263	8.225e-07	MS4A7,MS4A14	3332373	8.3e-05	0.16	0.18	0.0073	0.92	0.039	0.64	0.88	0.046	0.067	0.029
MS4A6A	rs983392	rs11230264	6.078e-07	MS4A7,MS4A14	3332373	8.3e-05	0.16	0.18	0.0073	0.92	0.039	0.64	0.88	0.046	0.067	0.029
MS4A6A	rs983392	rs12803929	4.495e-07	MS4A7,MS4A14	3332373	8.3e-05	0.16	0.18	0.0073	0.92	0.039	0.64	0.88	0.046	0.067	0.029
MS4A6A	rs983392	rs12804091	2.437e-07	MS4A7,MS4A14	3332373	8.3e-05	0.16	0.18	0.0073	0.92	0.039	0.64	0.88	0.046	0.067	0.029
MS4A6A	rs983392	rs12226656	4.941e-07	MS4A7,MS4A14	3332373	8.3e-05	0.16	0.18	0.0073	0.92	0.039	0.64	0.88	0.046	0.067	0.029
MS4A6A	rs983392	rs11230268	6.205e-07	MS4A7,MS4A14	3332373	8.3e-05	0.16	0.18	0.0073	0.92	0.039	0.64	0.88	0.046	0.067	0.029
MS4A6A	rs983392	rs7950431	8.788e-07	MS4A7,MS4A14	3332373	8.3e-05	0.16	0.18	0.0073	0.92	0.039	0.64	0.88	0.046	0.067	0.029
MS4A6A	rs983392	rs11230275	7.7e-06	MS4A7,MS4A14	3332373	8.3e-05	0.16	0.18	0.0073	0.92	0.039	0.64	0.88	0.046	0.067	0.029
MS4A6A	rs983392	rs11230276	7.751e-06	MS4A7,MS4A14	3332373	8.3e-05	0.16	0.18	0.0073	0.92	0.039	0.64	0.88	0.046	0.067	0.029
MS4A6A	rs983392	rs11230277	8.007e-07	MS4A7,MS4A14	3332373	8.3e-05	0.16	0.18	0.0073	0.92	0.039	0.64	0.88	0.046	0.067	0.029
MS4A6A	rs983392	rs10897044	1.445e-06	MS4A7,MS4A14	3332373	8.3e-05	0.16	0.18	0.0073	0.92	0.039	0.64	0.88	0.046	0.067	0.029
MS4A6A	rs983392	rs10897045	8.704e-07	MS4A7,MS4A14	3332373	8.3e-05	0.16	0.18	0.0073	0.92	0.039	0.64	0.88	0.046	0.067	0.029
MS4A6A	rs983392	rs10897047	9.115e-07	MS4A7,MS4A14	3332373	8.3e-05	0.16	0.18	0.0073	0.92	0.039	0.64	0.88	0.046	0.067	0.029
MS4A6A	rs983392	rs10750932	1.377e-06	MS4A7,MS4A14	3332373	8.3e-05	0.16	0.18	0.0073	0.92	0.039	0.64	0.88	0.046	0.067	0.029
MS4A6A	rs983392	rs4477457	9.45e-07	MS4A7,MS4A14	3332373	8.3e-05	0.16	0.18	0.0073	0.92	0.039	0.64	0.88	0.046	0.067	0.029
MS4A6A	rs983392	rs10792265	7.034e-07	MS4A7,MS4A14	3332373	8.3e-05	0.16	0.18	0.0073	0.92	0.039	0.64	0.88	0.046	0.067	0.029
MS4A6A	rs983392	rs10750933	6.779e-07	MS4A7,MS4A14	3332373	8.3e-05	0.16	0.18	0.0073	0.92	0.039	0.64	0.88	0.046	0.067	0.029
MS4A6A	rs983392	rs4506675	8.433e-07	MS4A7,MS4A14	3332373	8.3e-05	0.16	0.18	0.0073	0.92	0.039	0.64	0.88	0.046	0.067	0.029
MS4A6A	rs983392	rs10897027	1.438e-06	MS4A7,MS4A14	3332373	8.4e-05	0.16	0.18	0.0074	0.92	0.038	0.65	0.88	0.047	0.066	0.029
MS4A6A	rs983392	rs12802385	4.1e-07	MS4A7,MS4A14	3332373	8.4e-05	0.16	0.18	0.0074	0.92	0.038	0.64	0.88	0.047	0.067	0.029
MS4A6A	rs983392	rs2868121	9.536e-07	MS4A7,MS4A14	3332373	8.4e-05	0.16	0.18	0.0073	0.92	0.038	0.64	0.88	0.047	0.067	0.029
MS4A6A	rs983392	rs10897040	3.706e-07	MS4A7,MS4A14	3332373	8.5e-05	0.13	0.16	0.01	0.83	0.031	0.61	0.94	0.057	0.093	0.028
MS4A6A	rs983392	rs4447193	8.445e-07	MS4A7,MS4A14	3332373	9e-05	0.16	0.18	0.0077	0.91	0.035	0.63	0.89	0.047	0.078	0.03
MS4A6A	rs983392	rs2868118	9.167e-07	MS4A7,MS4A14	3332373	9.1e-05	0.15	0.17	0.008	0.86	0.034	0.66	0.87	0.056	0.075	0.026
MS4A6A	rs983392	rs2868120	8.865e-07	MS4A7,MS4A14	3332373	9.1e-05	0.15	0.17	0.008	0.86	0.034	0.66	0.87	0.056	0.075	0.026
MS4A6A	rs983392	rs502581	2.921e-12	MS4A6A,MS4A4E	3374940	0.00029	0.49	0.64	0.31	0.1	0.93	0.045	0.97	0.31	0.076	0.0035
MS4A6A	rs983392	rs502419	1.048e-11	MS4A6A,MS4A4E	3374940	0.00029	0.49	0.64	0.31	0.1	0.93	0.045	0.97	0.31	0.076	0.0035
MS4A6A	rs983392	rs556917	1.147e-11	MS4A6A,MS4A4E	3374940	0.0003	0.49	0.64	0.31	0.1	0.92	0.046	0.97	0.31	0.076	0.0035
MS4A6A	rs983392	rs574704	1.174e-11	MS4A6A,MS4A4E	3374940	0.0003	0.49	0.64	0.31	0.1	0.93	0.046	0.96	0.31	0.076	0.0035
MS4A6A	rs983392	rs555635	9.47e-12	MS4A6A,MS4A4E	3374940	0.0003	0.49	0.64	0.31	0.1	0.93	0.046	0.95	0.31	0.076	0.0036
MS4A6A	rs983392	rs1834554	2.705e-07	VPS37C	3375151	0.00041	0.55	0.11	0.047	0.84	0.92	0.033	0.67	0.048	0.065	1
MS4A6A	rs983392	rs11560911	1.012e-05	MS4A7,MS4A14	3332373	0.0005	0.16	0.15	0.011	0.84	0.027	0.68	0.74	0.15	0.087	0.056
MS4A6A	rs983392	rs1582763	1.807e-15	TCN1	3374900	0.00053	0.077	0.032	0.68	0.31	0.22	0.17	0.31	0.096	0.18	0.39
MS4A6A	rs983392	rs11230239	1.366e-05	MS4A7,MS4A14	3332373	0.00053	0.17	0.14	0.012	0.8	0.028	0.7	0.73	0.14	0.09	0.053
MS4A6A	rs983392	rs11230240	8.368e-06	MS4A7,MS4A14	3332373	0.00053	0.17	0.14	0.012	0.8	0.028	0.7	0.73	0.14	0.09	0.053
MS4A6A	rs983392	rs10431136	1.37e-05	MS4A7,MS4A14	3332373	0.00053	0.17	0.14	0.012	0.8	0.027	0.7	0.73	0.14	0.09	0.053
MS4A6A	rs983392	rs7103808	8.728e-06	MS4A7,MS4A14	3332373	0.00053	0.17	0.14	0.012	0.8	0.027	0.71	0.73	0.14	0.09	0.052
MS4A6A	rs983392	rs61900468	1.63e-05	MS4A7,MS4A14	3332373	0.00053	0.17	0.14	0.012	0.8	0.027	0.71	0.73	0.14	0.09	0.053
MS4A6A	rs983392	rs12225299	1.521e-05	MS4A7,MS4A14	3332373	0.00053	0.17	0.14	0.012	0.8	0.027	0.7	0.73	0.14	0.09	0.053
MS4A6A	rs983392	rs11230248	2.012e-05	MS4A7,MS4A14	3332373	0.00053	0.17	0.14	0.012	0.79	0.027	0.7	0.73	0.14	0.091	0.053
MS4A6A	rs983392	rs11230251	1.944e-05	MS4A7,MS4A14	3332373	0.00053	0.17	0.14	0.012	0.79	0.028	0.7	0.73	0.14	0.091	0.053
MS4A6A	rs983392	rs7943848	1.837e-05	MS4A7,MS4A14	3332373	0.00053	0.17	0.14	0.012	0.79	0.027	0.7	0.73	0.14	0.091	0.053
MS4A6A	rs983392	rs4444096	2.195e-05	MS4A7,MS4A14	3332373	0.00053	0.17	0.14	0.012	0.79	0.028	0.7	0.73	0.14	0.091	0.053
MS4A6A	rs983392	rs10897049	1.648e-05	MS4A7,MS4A14	3332373	0.00053	0.17	0.14	0.012	0.79	0.028	0.7	0.73	0.14	0.09	0.053
MS4A6A	rs983392	rs2304936	2.106e-05	MS4A7,MS4A14	3332373	0.00053	0.17	0.14	0.012	0.79	0.028	0.7	0.73	0.14	0.09	0.053
MS4A6A	rs983392	rs2304935	2.196e-05	MS4A7,MS4A14	3332373	0.00053	0.17	0.14	0.012	0.79	0.028	0.7	0.73	0.14	0.09	0.053
MS4A6A	rs983392	rs2304934	7.429e-06	MS4A7,MS4A14	3332373	0.00053	0.17	0.14	0.012	0.79	0.028	0.7	0.73	0.14	0.09	0.053
MS4A6A	rs983392	rs2304933	5.01e-05	MS4A7,MS4A14	3332373	0.00053	0.17	0.14	0.012	0.79	0.028	0.7	0.73	0.14	0.09	0.053
MS4A6A	rs983392	rs10792268	2.822e-05	MS4A7,MS4A14	3332373	0.00053	0.17	0.14	0.012	0.79	0.028	0.7	0.73	0.14	0.09	0.053
MS4A6A	rs983392	rs1443250	2.725e-05	MS4A7,MS4A14	3332373	0.00053	0.17	0.14	0.012	0.79	0.028	0.7	0.73	0.14	0.09	0.053
MS4A6A	rs983392	rs7931525	2.365e-05	MS4A7,MS4A14	3332373	0.00054	0.17	0.14	0.012	0.8	0.028	0.7	0.73	0.14	0.091	0.053
MS4A6A	rs983392	rs563803	1.05e-11	MS4A6A,MS4A4E	3374940	0.0006	0.48	0.67	0.31	0.11	0.99	0.066	0.55	0.28	0.069	0.0041
MS4A6A	rs983392	rs540170	8.093e-12	MS4A6A,MS4A4E	3374940	0.0006	0.48	0.67	0.31	0.11	0.99	0.066	0.55	0.28	0.069	0.0041
MS4A6A	rs983392	rs574695	2.394e-11	MS4A6A,MS4A4E	3374940	0.0006	0.48	0.67	0.31	0.11	0.99	0.066	0.55	0.28	0.069	0.0041
MS4A6A	rs983392	rs574798	7.745e-12	MS4A6A,MS4A4E	3374940	0.0006	0.48	0.67	0.31	0.11	0.99	0.066	0.55	0.28	0.069	0.0041
MS4A6A	rs983392	rs581133	6.096e-12	MS4A6A,MS4A4E	3374940	0.0006	0.48	0.67	0.31	0.11	0.99	0.066	0.55	0.28	0.069	0.0041
MS4A6A	rs983392	rs12792791	8.152e-06	MS4A7,MS4A14	3332373	0.0006	0.16	0.13	0.014	0.82	0.025	0.71	0.7	0.15	0.085	0.056
MS4A6A	rs983392	rs564912	1.22e-11	MS4A6A,MS4A4E	3374940	0.00061	0.48	0.67	0.31	0.11	1	0.067	0.54	0.28	0.069	0.0041
MS4A6A	rs983392	rs1303621	1.054e-11	MS4A6A,MS4A4E	3374940	0.00062	0.48	0.67	0.31	0.11	1	0.068	0.53	0.28	0.069	0.0041
MS4A6A	rs983392	rs1303615	1.981e-11	MS4A6A,MS4A4E	3374940	0.00066	0.48	0.62	0.3	0.11	0.95	0.071	0.56	0.27	0.064	0.0041
MS4A6A	rs983392	rs543695	1.7e-07	CD5	3332744	0.0007	0.12	0.088	0.088	0.14	0.93	0.13	0.74	0.19	0.59	0.55
MS4A6A	rs983392	rs1286170	1.135e-06	SLC15A3,TMEM132A	3375100	0.00075	0.19	0.86	0.12	0.84	0.084	0.34	0.81	0.98	0.041	0.27
MS4A6A	rs983392	rs2289614	1.317e-05	MS4A7,MS4A14	3332373	0.00079	0.3	0.2	0.015	0.86	0.028	0.62	0.87	0.2	0.079	0.075
MS4A6A	rs983392	rs1582763	1.807e-15	CCDC86	3332567	0.00092	0.22	0.13	0.49	0.11	0.27	0.24	0.65	0.22	0.015	0.062
MS4A6A	rs983392	rs543695	1.7e-07	SLC15A3,TMEM132A	3375100	0.00093	0.16	0.58	0.17	0.62	0.01	0.31	0.85	0.68	0.013	0.44
MS4A6A	rs983392	rs58936849	6.421e-08	VWCE	t3375192	0.002	0.13	0.2	0.69	0.057	0.049	0.017	0.19	0.57	0.6	0.27
MS4A6A	rs983392	rs3758866	7.345e-07	VWCE	t3375192	0.0023	0.11	0.26	0.63	0.065	0.047	0.013	0.21	0.67	0.67	0.27
MS4A6A	rs983392	rs56157839	4.058e-07	VWCE	t3375192	0.0023	0.11	0.26	0.63	0.065	0.047	0.013	0.21	0.67	0.67	0.27
MS4A6A	rs983392	rs61897948	1.347e-06	VWCE	t3375192	0.0024	0.11	0.26	0.63	0.064	0.047	0.013	0.21	0.68	0.67	0.27
MS4A6A	rs983392	rs72922678	6.366e-07	MS4A2	3332284	0.004	0.82	0.00048	0.26	0.18	0.89	0.51	0.53	0.56	0.95	0.54
MS4A6A	rs983392	rs1582763	1.807e-15	MS4A6A,MS4A4E	3374951	0.0074	0.26	0.27	0.14	0.00045	0.9	0.45	0.72	0.49	0.044	0.0099
MS4A6A	rs983392	rs611267	5.092e-11	CD6	3332705	0.0095	0.48	0.82	0.47	0.33	0.34	0.00028	0.29	0.38	0.005	0.62
MS4A6A	rs983392	rs610352	8.529e-11	CD6	3332705	0.0099	0.5	0.81	0.46	0.33	0.34	0.0003	0.29	0.38	0.0049	0.62
MS4A6A	rs983392	rs61897943	2.668e-06	TMEM132A	3332628	0.012	0.34	0.83	0.81	0.041	0.0012	0.77	0.077	0.36	0.38	0.98
MS4A6A	rs983392	rs61897943	2.668e-06	ZP1	3332591	0.013	0.95	0.49	0.0039	0.28	0.82	0.39	0.59	0.093	0.0016	0.95
MS4A6A	rs983392	rs58936849	6.421e-08	MS4A2	3332284	0.015	0.55	0.00063	0.45	0.16	0.66	0.63	0.35	0.21	0.68	0.74
MS4A6A	rs983392	rs61897943	2.668e-06	MS4A10	3332532	0.018	0.58	0.31	0.43	0.71	0.66	0.74	0.0033	0.15	0.0013	0.15
MS4A6A	rs983392	rs624663	8.249e-12	CD6	3332705	0.019	0.69	0.83	0.84	0.22	0.38	0.00035	0.73	0.59	0.024	0.77
MS4A6A	rs983392	rs61897948	1.347e-06	MS4A7,MS4A14	3332380	0.019	0.68	0.5	0.47	0.075	0.14	0.71	0.15	0.6	0.00036	0.089
MS4A6A	rs983392	rs3758866	7.345e-07	MS4A7,MS4A14	3332380	0.019	0.68	0.5	0.47	0.074	0.14	0.71	0.15	0.6	0.00036	0.088
MS4A6A	rs983392	rs56157839	4.058e-07	MS4A7,MS4A14	3332380	0.019	0.68	0.5	0.47	0.074	0.14	0.71	0.15	0.6	0.00036	0.088
MS4A6A	rs983392	rs631853	1.013e-11	CD6	3332705	0.02	0.68	0.83	0.84	0.22	0.38	0.00037	0.73	0.59	0.024	0.77
MS4A6A	rs983392	rs61897948	1.347e-06	MS4A2	3332284	0.021	0.53	0.00087	0.41	0.18	0.67	0.62	0.38	0.24	0.62	0.7
MS4A6A	rs983392	rs3758866	7.345e-07	MS4A2	3332284	0.021	0.53	0.00088	0.42	0.18	0.67	0.62	0.38	0.24	0.62	0.69
MS4A6A	rs983392	rs56157839	4.058e-07	MS4A2	3332284	0.021	0.53	0.00088	0.42	0.18	0.67	0.62	0.38	0.24	0.62	0.69
MS4A6A	rs983392	rs72924659	1.352e-13	MS4A2	3332284	0.021	0.61	0.00023	0.55	0.41	0.75	0.77	0.71	0.64	0.56	0.12
MS4A6A	rs983392	rs662196	1.803e-11	CD6	3332705	0.023	0.63	0.86	0.84	0.2	0.37	0.00041	0.74	0.6	0.024	0.76
MS4A6A	rs983392	rs634475	3.329e-09	CD6	3332705	0.024	0.62	0.86	0.84	0.2	0.36	0.00042	0.74	0.6	0.025	0.76
MS4A6A	rs983392	rs58936849	6.421e-08	MS4A7,MS4A14	3332380	0.024	0.6	0.48	0.52	0.078	0.16	0.67	0.16	0.61	0.00051	0.11
MS4A6A	rs983392	rs2044982	1.978e-07	MS4A6A,MS4A4E	3374940	0.025	0.71	0.83	0.53	0.59	0.77	0.5	0.82	0.5	0.089	0.00035
MS4A6A	rs983392	rs4939330	0.0002621	VWCE	3375205	0.026	0.7	0.89	0.67	0.077	0.34	7e-05	0.24	0.54	0.099	0.79
MS4A6A	rs983392	rs10897024	1.889e-07	MS4A6A,MS4A4E	3374940	0.026	0.71	0.85	0.56	0.6	0.79	0.5	0.83	0.47	0.084	0.00035
MS4A6A	rs983392	rs56189574	4.998e-11	VPS37C	3375166	0.032	0.61	0.55	0.73	0.31	0.35	0.71	0.3	0.41	0.036	0.00022
MS4A6A	rs983392	rs58936849	6.421e-08	OR5A1	3332007	0.049	0.88	0.0018	0.073	0.12	0.056	0.47	0.75	0.94	0.53	0.72
MS4A6A	rs983392	rs61897948	1.347e-06	OR5A1	3332007	0.049	0.85	0.0019	0.1	0.14	0.045	0.49	0.7	0.92	0.49	0.66
MS4A6A	rs983392	rs3758866	7.345e-07	OR5A1	3332007	0.049	0.85	0.0018	0.1	0.14	0.046	0.49	0.7	0.92	0.49	0.67
MS4A6A	rs983392	rs56157839	4.058e-07	OR5A1	3332007	0.049	0.85	0.0018	0.1	0.14	0.046	0.49	0.7	0.92	0.49	0.67
MS4A6A	rs983392	rs58936849	6.421e-08	VWCE	3375241	0.061	0.87	0.00075	0.02	0.54	0.4	0.88	0.62	0.033	0.5	0.77
MS4A6A	rs983392	rs1441586	1.801e-11	MS4A6A,MS4A4E	3374961	0.062	0.13	0.012	0.23	0.31	0.66	0.64	0.79	0.42	0.26	0.00075
MS4A6A	rs983392	rs11824773	6.532e-15	VPS37C	3375182	0.062	0.9	0.76	0.0084	9.7e-05	0.49	0.95	0.41	0.87	0.95	0.85
MS4A6A	rs983392	rs61897948	1.347e-06	VWCE	3375241	0.064	0.92	0.00084	0.019	0.58	0.39	0.83	0.67	0.039	0.47	0.8
MS4A6A	rs983392	rs3758866	7.345e-07	VWCE	3375241	0.064	0.92	0.00084	0.019	0.59	0.39	0.84	0.67	0.039	0.47	0.8
MS4A6A	rs983392	rs56157839	4.058e-07	VWCE	3375241	0.064	0.92	0.00084	0.019	0.59	0.39	0.84	0.67	0.039	0.47	0.8
MS4A6A	rs983392	rs72924626	3.029e-14	VPS37C	3375182	0.064	0.72	0.86	0.01	7e-05	0.48	0.94	0.44	0.76	1	0.91
MS4A6A	rs983392	rs4939338	1.012e-14	VPS37C	3375182	0.064	0.67	0.89	0.012	6.4e-05	0.46	0.9	0.45	0.73	0.99	0.94
MS4A6A	rs983392	rs573790	6.439e-07	MS4A8B	3332479	0.073	0.52	0.76	0.35	0.48	0.37	0.73	0.41	0.39	0.86	0.00035
MS4A6A	rs983392	rs61901745	4.58e-07	MS4A1	3332418	0.077	0.47	0.39	0.44	0.00027	0.075	0.12	0.53	0.4	0.24	0.072
MS4A6A	rs983392	rs573790	6.439e-07	GIF	3374876	0.081	0.25	0.85	0.14	0.85	0.32	0.57	0.13	0.67	0.49	0.00095
MS4A6A	rs983392	rs1303615	1.981e-11	CD6	3332705	0.083	0.24	0.7	0.91	0.087	0.68	0.0002	0.79	0.84	0.021	0.79
MS4A6A	rs983392	rs563803	1.05e-11	CD6	3332705	0.086	0.24	0.71	0.91	0.086	0.7	0.00021	0.79	0.82	0.02	0.78
MS4A6A	rs983392	rs540170	8.093e-12	CD6	3332705	0.086	0.24	0.71	0.91	0.087	0.7	0.00021	0.79	0.82	0.02	0.78
MS4A6A	rs983392	rs574695	2.394e-11	CD6	3332705	0.086	0.24	0.71	0.91	0.087	0.7	0.00021	0.79	0.82	0.02	0.78
MS4A6A	rs983392	rs574798	7.745e-12	CD6	3332705	0.086	0.24	0.71	0.91	0.087	0.7	0.00021	0.79	0.82	0.02	0.78
MS4A6A	rs983392	rs581133	6.096e-12	CD6	3332705	0.086	0.24	0.71	0.91	0.087	0.7	0.00021	0.79	0.82	0.02	0.78
MS4A6A	rs983392	rs564912	1.22e-11	CD6	3332705	0.086	0.24	0.71	0.91	0.087	0.7	0.00021	0.8	0.83	0.021	0.78
MS4A6A	rs983392	rs1303621	1.054e-11	CD6	3332705	0.086	0.25	0.72	0.91	0.088	0.7	0.00021	0.81	0.83	0.021	0.77
MS4A6A	rs983392	rs61897948	1.347e-06	CD6	3332705	0.086	0.55	0.93	0.39	0.078	0.32	0.22	0.8	0.0026	0.68	0.75
MS4A6A	rs983392	rs3758866	7.345e-07	CD6	3332705	0.086	0.55	0.93	0.4	0.077	0.32	0.22	0.79	0.0026	0.68	0.75
MS4A6A	rs983392	rs107903	7.228e-13	CD6	3332705	0.094	0.24	0.69	0.77	0.14	0.64	0.00034	0.75	0.79	0.034	0.87
MS4A6A	rs983392	rs483629	5.496e-12	CD6	3332705	0.096	0.24	0.68	0.77	0.14	0.65	0.00034	0.75	0.79	0.035	0.87
MS4A6A	rs983392	rs525794	3.988e-12	CD6	3332705	0.096	0.24	0.68	0.77	0.14	0.65	0.00034	0.75	0.79	0.035	0.87
MS4A6A	rs983392	rs504272	2.248e-12	CD6	3332705	0.096	0.24	0.68	0.77	0.14	0.65	0.00034	0.75	0.79	0.035	0.87
MS4A6A	rs983392	rs534273	2.468e-12	CD6	3332705	0.096	0.24	0.68	0.77	0.14	0.65	0.00034	0.75	0.79	0.035	0.87
MS4A6A	rs983392	rs493692	1.377e-12	CD6	3332705	0.096	0.24	0.68	0.77	0.14	0.65	0.00034	0.75	0.79	0.035	0.87
MS4A6A	rs983392	rs569046	3.255e-12	CD6	3332705	0.096	0.24	0.68	0.77	0.14	0.65	0.00034	0.75	0.79	0.035	0.87
MS4A6A	rs983392	rs595481	1.642e-12	CD6	3332705	0.096	0.24	0.68	0.77	0.14	0.65	0.00034	0.75	0.79	0.035	0.87
MS4A6A	rs983392	rs583296	1.606e-12	CD6	3332705	0.096	0.24	0.68	0.77	0.14	0.65	0.00034	0.75	0.79	0.035	0.87
MS4A6A	rs983392	rs617916	7.838e-13	CD6	3332705	0.096	0.24	0.68	0.77	0.14	0.65	0.00034	0.75	0.79	0.035	0.87
MS4A6A	rs983392	rs606588	4.117e-13	CD6	3332705	0.096	0.24	0.68	0.77	0.14	0.65	0.00034	0.75	0.79	0.035	0.87
MS4A6A	rs983392	rs684961	7.979e-13	CD6	3332705	0.096	0.24	0.68	0.77	0.14	0.65	0.00034	0.75	0.79	0.035	0.87
MS4A6A	rs983392	rs574704	1.174e-11	CD6	3332705	0.097	0.16	0.58	0.85	0.062	0.79	0.00031	0.63	0.67	0.017	0.9
MS4A6A	rs983392	rs555635	9.47e-12	CD6	3332705	0.097	0.16	0.58	0.85	0.063	0.78	0.00031	0.62	0.68	0.018	0.9
MS4A6A	rs983392	rs556917	1.147e-11	CD6	3332705	0.098	0.15	0.58	0.85	0.061	0.79	0.00032	0.63	0.67	0.017	0.9
MS4A6A	rs983392	rs502581	2.921e-12	CD6	3332705	0.098	0.15	0.58	0.85	0.061	0.79	0.00032	0.63	0.67	0.017	0.9
MS4A6A	rs983392	rs502419	1.048e-11	CD6	3332705	0.098	0.15	0.58	0.85	0.061	0.79	0.00032	0.63	0.67	0.017	0.9
MS4A6A	rs983392	rs1441586	1.801e-11	CD6	3332705	0.1	0.16	0.73	0.84	0.046	0.94	0.0006	0.35	0.67	0.017	0.72
MS4A6A	rs983392	rs1151065	4.008e-07	GIF	3374876	0.17	0.32	0.84	0.28	0.65	0.3	0.56	0.23	0.00091	0.85	0.58
MS4A6A	rs983392	rs1286169	2.43e-07	GIF	3374876	0.17	0.32	0.84	0.28	0.65	0.3	0.56	0.23	0.0009	0.85	0.58
MS4A6A	rs983392	rs501697	2.271e-07	GIF	3374876	0.17	0.33	0.84	0.27	0.64	0.3	0.56	0.24	0.0009	0.85	0.58
MS4A6A	rs983392	rs579721	6.447e-07	GIF	3374876	0.17	0.33	0.84	0.27	0.64	0.3	0.56	0.24	0.0009	0.84	0.57
MS4A6A	rs983392	rs1151103	1.459e-07	GIF	3374876	0.17	0.33	0.84	0.27	0.64	0.3	0.56	0.24	0.00089	0.84	0.57
MS4A6A	rs983392	rs528823	1.198e-07	GIF	3374876	0.18	0.33	0.84	0.27	0.64	0.3	0.56	0.24	0.00089	0.84	0.57
MS4A6A	rs983392	rs474951	1.295e-07	GIF	3374876	0.18	0.33	0.84	0.27	0.64	0.3	0.56	0.24	0.00089	0.84	0.57
MS4A6A	rs983392	rs539360	2.888e-07	GIF	3374876	0.18	0.33	0.84	0.27	0.64	0.3	0.56	0.24	0.00089	0.84	0.57
MS4A6A	rs983392	rs501945	6.86e-08	GIF	3374876	0.18	0.33	0.84	0.27	0.64	0.3	0.56	0.24	0.00089	0.84	0.57
MS4A6A	rs983392	rs549651	5.115e-08	GIF	3374876	0.18	0.33	0.84	0.27	0.64	0.3	0.56	0.24	0.00089	0.84	0.57
MS4A6A	rs983392	rs1151104	1.097e-06	GIF	3374876	0.18	0.33	0.84	0.27	0.64	0.3	0.56	0.24	0.00089	0.84	0.57
MS4A6A	rs983392	rs485333	5.474e-07	ZP1	3332582	0.2	0.17	0.92	0.57	0.18	0.013	0.00046	0.54	0.45	0.095	0.73
MS4A6A	rs983392	rs562028	4.219e-07	ZP1	3332582	0.21	0.17	0.93	0.56	0.18	0.013	0.00046	0.54	0.45	0.093	0.73
MS4A6A	rs983392	rs12421663	7.68e-07	OSBP	3374705	0.21	0.61	0.98	0.37	0.76	0.7	0.0006	0.036	0.28	0.43	0.05
MS4A6A	rs983392	rs10897020	1.052e-06	OSBP	3374705	0.24	0.57	0.97	0.41	0.77	0.67	0.00028	0.04	0.39	0.42	0.063
MS4A6A	rs983392	rs11230227	1.515e-06	OSBP	3374705	0.24	0.51	0.96	0.38	0.67	0.67	0.00034	0.032	0.31	0.43	0.056
MS4A6A	rs983392	rs1286289	2.347e-05	OSBP	3374729	0.28	0.74	0.14	0.27	0.69	0.64	0.7	0.0014	0.81	0.075	0.73
MS4A6A	rs983392	rs627081	3.762e-08	MS4A6A,MS4A4E	3374964	0.3	0.93	0.00012	0.84	0.48	0.47	0.77	0.41	0.16	0.24	0.68
MS4A6A	rs983392	rs592894	3.46e-08	MS4A6A,MS4A4E	3374964	0.3	0.93	0.00013	0.84	0.47	0.47	0.78	0.41	0.15	0.24	0.68
MS4A6A	rs983392	rs1530915	3.629e-08	MS4A6A,MS4A4E	3374964	0.3	0.94	0.00013	0.84	0.47	0.48	0.78	0.41	0.15	0.24	0.68
MS4A6A	rs983392	rs650943	3.161e-08	MS4A6A,MS4A4E	3374964	0.32	0.95	0.00011	0.88	0.53	0.46	0.76	0.42	0.18	0.28	0.68
MS4A6A	rs983392	rs7232	2.621e-14	CD6	3332695	0.33	0.62	0.34	0.00013	0.83	0.94	0.21	0.047	0.018	0.78	0.67
MS4A6A	rs983392	rs3016834	3.101e-07	MPEG1	3374610	0.34	0.56	0.3	0.31	0.88	0.25	0.99	0.33	0.00067	0.21	0.86
MS4A6A	rs983392	rs1786140	2.251e-08	PATL1	3374755	0.34	0.19	7.2e-05	0.14	0.68	0.0096	0.67	0.99	0.46	0.58	0.7
MS4A6A	rs983392	rs668287	3.286e-08	MS4A6A,MS4A4E	3374964	0.35	0.94	0.00012	0.92	0.67	0.44	0.66	0.54	0.28	0.39	0.63
MS4A6A	rs983392	rs676309	3.472e-08	MS4A6A,MS4A4E	3374964	0.35	0.97	0.00011	0.91	0.61	0.45	0.69	0.47	0.23	0.36	0.66
MS4A6A	rs983392	rs678384	1.508e-08	MS4A6A,MS4A4E	3374964	0.35	0.97	0.00011	0.91	0.61	0.45	0.69	0.47	0.23	0.36	0.66
MS4A6A	rs983392	rs573790	6.439e-07	TCN1	3374902	0.37	0.51	0.55	0.00031	0.72	0.64	0.81	0.87	0.17	0.78	0.51
MS4A6A	rs983392	rs664034	6.874e-09	PATL1	3374755	0.37	0.19	5.5e-05	0.15	0.53	0.0081	0.73	0.97	0.51	0.52	0.62
MS4A6A	rs983392	rs670854	1.493e-08	MS4A6A,MS4A4E	3374964	0.37	0.98	0.00011	0.94	0.66	0.45	0.66	0.5	0.27	0.42	0.65
MS4A6A	rs983392	rs612738	3.806e-09	MS4A6A,MS4A4E	3374964	0.37	0.98	0.00011	0.94	0.66	0.45	0.66	0.5	0.26	0.42	0.65
MS4A6A	rs983392	rs620612	1.524e-08	MS4A6A,MS4A4E	3374964	0.37	0.98	0.00011	0.94	0.67	0.45	0.66	0.5	0.26	0.42	0.65
MS4A6A	rs983392	rs600550	5.483e-08	MS4A6A,MS4A4E	3374964	0.37	0.98	0.00011	0.94	0.67	0.44	0.66	0.5	0.27	0.42	0.65
MS4A6A	rs983392	rs61897948	1.347e-06	SLC15A3,TMEM132A	3375102	0.37	0.11	0.41	0.052	0.81	0.29	0.27	0.00029	0.16	0.89	0.27
MS4A6A	rs983392	rs3758866	7.345e-07	SLC15A3,TMEM132A	3375102	0.37	0.11	0.41	0.053	0.81	0.3	0.28	0.00028	0.16	0.9	0.27
MS4A6A	rs983392	rs56157839	4.058e-07	SLC15A3,TMEM132A	3375102	0.37	0.11	0.41	0.053	0.81	0.3	0.28	0.00028	0.16	0.9	0.27
MS4A6A	rs983392	rs604085	1.677e-08	MS4A6A,MS4A4E	3374964	0.38	0.98	0.00011	0.94	0.66	0.45	0.66	0.5	0.27	0.42	0.65
MS4A6A	rs983392	rs58936849	6.421e-08	SLC15A3,TMEM132A	3375102	0.38	0.12	0.41	0.056	0.91	0.28	0.28	0.00035	0.15	0.91	0.23
MS4A6A	rs983392	rs667897	1.166e-08	ZP1	3332583	0.43	0.53	0.35	0.69	0.68	0.39	0.11	0.97	0.46	0.17	0.00011
MS4A6A	rs983392	rs56189574	4.998e-11	ZP1	3332583	0.45	0.72	0.51	0.46	0.97	0.94	0.049	0.94	0.34	0.86	9.7e-05
MS4A6A	rs983392	rs599862	8.65e-09	MS4A6A,MS4A4E	3374964	0.46	0.98	0.0002	0.88	0.56	0.55	0.56	0.2	0.22	0.47	0.61
MS4A6A	rs983392	rs652303	2.541e-08	MS4A6A,MS4A4E	3374964	0.47	0.98	0.00021	0.88	0.56	0.56	0.56	0.2	0.22	0.46	0.61
MS4A6A	rs983392	rs670139	3.609e-08	MS4A6A,MS4A4E	3374964	0.47	0.98	0.00021	0.88	0.56	0.55	0.56	0.2	0.22	0.47	0.61
MS4A6A	rs983392	rs657928	7.108e-08	PATL1	3374755	0.47	0.19	0.00023	0.18	0.49	0.027	0.7	0.92	0.47	0.5	0.43
MS4A6A	rs983392	rs2847666	9.696e-15	TMEM132A	3332652	0.49	0.00013	0.6	0.33	0.42	0.76	0.88	0.29	0.12	0.4	0.74
MS4A6A	rs983392	rs2847667	8.71e-15	TMEM132A	3332652	0.49	0.00013	0.6	0.33	0.42	0.76	0.88	0.29	0.12	0.4	0.74
MS4A6A	rs983392	rs2847655	1.898e-14	TMEM132A	3332652	0.49	0.00013	0.6	0.33	0.42	0.76	0.88	0.29	0.12	0.4	0.74
MS4A6A	rs983392	rs11230147	1.285e-13	TMEM132A	3332652	0.5	0.00014	0.56	0.42	0.42	0.89	0.95	0.32	0.086	0.39	0.67
MS4A6A	rs983392	rs2583476	3.376e-14	TMEM132A	3332652	0.51	0.00014	0.56	0.42	0.43	0.89	0.95	0.32	0.09	0.41	0.69
MS4A6A	rs983392	rs2847663	3.236e-14	TMEM132A	3332652	0.51	0.00014	0.56	0.42	0.43	0.89	0.95	0.32	0.088	0.4	0.69
MS4A6A	rs983392	rs2583471	1.247e-14	TMEM132A	3332652	0.51	0.00014	0.56	0.42	0.43	0.89	0.95	0.32	0.088	0.4	0.69
MS4A6A	rs983392	rs2847668	1.753e-14	TMEM132A	3332652	0.51	0.00014	0.56	0.42	0.43	0.89	0.95	0.32	0.088	0.4	0.68
MS4A6A	rs983392	rs2855017	2.46e-14	TMEM132A	3332652	0.51	0.00014	0.56	0.42	0.43	0.89	0.95	0.32	0.088	0.4	0.69
MS4A6A	rs983392	rs17528859	2.106e-14	TMEM132A	3332652	0.51	0.00014	0.56	0.42	0.43	0.89	0.95	0.32	0.088	0.4	0.68
MS4A6A	rs983392	rs7933202	2.504e-15	TMEM132A	3332652	0.52	0.00014	0.8	0.074	0.52	0.78	0.44	0.26	0.12	0.34	0.42
MS4A6A	rs983392	rs11605427	7.571e-15	CD6	3332695	0.55	0.49	0.24	0.00012	0.94	0.49	0.13	0.05	0.04	0.8	0.74
MS4A6A	rs983392	rs7116190	1.649e-13	TMEM132A	3332652	0.55	0.00012	0.71	0.071	0.22	0.78	0.32	0.58	0.23	0.28	0.54
MS4A6A	rs983392	rs11230183	2.685e-13	TMEM132A	3332652	0.55	0.00012	0.71	0.071	0.22	0.78	0.32	0.58	0.23	0.28	0.54
MS4A6A	rs983392	rs11230184	1.492e-13	TMEM132A	3332652	0.55	0.00012	0.71	0.071	0.22	0.78	0.32	0.58	0.23	0.28	0.54
MS4A6A	rs983392	rs2123314	1.997e-13	TMEM132A	3332652	0.55	0.00012	0.71	0.071	0.22	0.78	0.32	0.58	0.23	0.28	0.54
MS4A6A	rs983392	rs7933805	1.192e-13	TMEM132A	3332652	0.55	0.00012	0.71	0.071	0.22	0.78	0.32	0.57	0.23	0.28	0.54
MS4A6A	rs983392	rs4938933	1.503e-12	TMEM132A	3332652	0.57	0.00019	0.54	0.15	0.75	0.93	0.63	0.48	0.015	0.56	0.47
MS4A6A	rs983392	rs11560911	1.012e-05	DDB1	3375258	0.65	0.63	0.2	0.96	0.28	0.63	0.69	0.00015	0.33	0.57	0.38
MS4A6A	rs983392	rs12792791	8.152e-06	DDB1	3375258	0.67	0.7	0.17	0.88	0.32	0.64	0.77	0.00015	0.31	0.54	0.35
MS4A6A	rs983392	rs10431136	1.37e-05	DDB1	3375258	0.68	0.66	0.18	0.9	0.3	0.65	0.76	0.00017	0.32	0.56	0.35
MS4A6A	rs983392	rs7103808	8.728e-06	DDB1	3375258	0.68	0.66	0.18	0.9	0.3	0.65	0.75	0.00017	0.32	0.56	0.35
MS4A6A	rs983392	rs61900468	1.63e-05	DDB1	3375258	0.68	0.66	0.18	0.9	0.3	0.65	0.75	0.00017	0.32	0.56	0.35
MS4A6A	rs983392	rs11230248	2.012e-05	DDB1	3375258	0.68	0.66	0.18	0.9	0.31	0.65	0.76	0.00017	0.31	0.57	0.35
MS4A6A	rs983392	rs11230251	1.944e-05	DDB1	3375258	0.68	0.66	0.18	0.9	0.31	0.65	0.76	0.00017	0.31	0.57	0.35
MS4A6A	rs983392	rs7943848	1.837e-05	DDB1	3375258	0.68	0.66	0.18	0.9	0.31	0.64	0.76	0.00017	0.31	0.57	0.35
MS4A6A	rs983392	rs4444096	2.195e-05	DDB1	3375258	0.68	0.66	0.18	0.9	0.31	0.65	0.76	0.00017	0.31	0.57	0.35
MS4A6A	rs983392	rs7931525	2.365e-05	DDB1	3375258	0.68	0.66	0.18	0.9	0.31	0.65	0.75	0.00018	0.31	0.56	0.35
MS4A6A	rs983392	rs2289614	1.317e-05	DDB1	3375258	0.68	0.57	0.24	0.94	0.28	0.56	0.69	0.00045	0.21	0.62	0.46
MS4A6A	rs983392	rs632185	1.001e-11	ZP1	3332583	0.69	0.72	0.82	0.34	0.79	0.33	0.11	0.81	0.62	0.21	0.00011
MS4A6A	rs983392	rs632185	1.001e-11	ZP1	3332583	0.69	0.72	0.82	0.34	0.79	0.33	0.11	0.81	0.62	0.21	0.00011
MS4A6A	rs983392	rs11230239	1.366e-05	DDB1	3375258	0.69	0.66	0.18	0.9	0.3	0.65	0.76	0.00017	0.32	0.57	0.35
MS4A6A	rs983392	rs11230240	8.368e-06	DDB1	3375258	0.69	0.66	0.18	0.9	0.3	0.65	0.76	0.00017	0.32	0.56	0.35
MS4A6A	rs983392	rs12225299	1.521e-05	DDB1	3375258	0.69	0.66	0.18	0.9	0.3	0.65	0.76	0.00017	0.32	0.57	0.35
MS4A6A	rs983392	rs10897049	1.648e-05	DDB1	3375258	0.69	0.66	0.18	0.9	0.3	0.65	0.76	0.00017	0.32	0.57	0.35
MS4A6A	rs983392	rs2304936	2.106e-05	DDB1	3375258	0.69	0.66	0.18	0.9	0.3	0.65	0.76	0.00017	0.32	0.57	0.35
MS4A6A	rs983392	rs2304935	2.196e-05	DDB1	3375258	0.69	0.66	0.18	0.9	0.3	0.65	0.76	0.00017	0.32	0.57	0.35
MS4A6A	rs983392	rs2304934	7.429e-06	DDB1	3375258	0.69	0.66	0.18	0.9	0.3	0.65	0.76	0.00017	0.32	0.57	0.35
MS4A6A	rs983392	rs2304933	5.01e-05	DDB1	3375258	0.69	0.66	0.18	0.9	0.3	0.65	0.76	0.00017	0.32	0.57	0.35
MS4A6A	rs983392	rs10792268	2.822e-05	DDB1	3375258	0.69	0.66	0.18	0.9	0.3	0.65	0.76	0.00017	0.32	0.57	0.35
MS4A6A	rs983392	rs1443250	2.725e-05	DDB1	3375258	0.69	0.66	0.18	0.9	0.3	0.65	0.76	0.00017	0.32	0.57	0.35
MS4A6A	rs983392	rs636147	1.502e-10	ZP1	3332583	0.7	0.73	0.84	0.34	0.78	0.32	0.11	0.82	0.63	0.21	0.0001
MS4A6A	rs983392	rs631853	1.013e-11	ZP1	3332583	0.72	0.7	0.81	0.34	0.83	0.31	0.1	0.81	0.61	0.21	0.00013
MS4A6A	rs983392	rs624663	8.249e-12	ZP1	3332583	0.72	0.71	0.82	0.33	0.82	0.31	0.1	0.81	0.61	0.21	0.00012
MS4A6A	rs983392	rs543695	1.7e-07	OR5A2,OR5B21	3374399	0.74	0.2	0.72	0.92	0.021	0.88	0.33	0.13	0.86	0.00049	0.29
MS4A6A	rs983392	rs634475	3.329e-09	ZP1	3332583	0.74	0.73	0.78	0.33	0.84	0.31	0.087	0.83	0.61	0.19	0.00014
MS4A6A	rs983392	rs662196	1.803e-11	ZP1	3332583	0.74	0.73	0.78	0.33	0.83	0.31	0.09	0.83	0.61	0.2	0.00014
MS4A6A	rs983392	rs1582763	1.807e-15	CD6	3332695	0.78	0.39	0.13	0.00024	0.52	0.79	0.064	0.16	0.58	0.96	0.68
MS4A6A	rs983392	rs11230201	1.977e-13	ZP1	3332583	0.79	0.91	0.79	0.21	0.82	0.98	0.022	0.89	0.44	0.93	0.00011
MS4A6A	rs983392	rs1125357	1.369e-13	CD6	3332695	0.82	0.53	0.26	4.2e-05	0.78	0.46	0.16	0.038	0.11	0.92	0.71
MS4A6A	rs983392	rs3132886	1.344e-11	ZP1	3332583	0.83	0.86	0.9	0.21	0.75	0.9	0.011	0.82	0.46	0.95	0.00011
MS4A6A	rs983392	rs4939311	7.627e-14	CD6	3332695	0.84	0.54	0.25	5.3e-05	0.78	0.47	0.15	0.036	0.13	0.94	0.72
MS4A6A	rs983392	rs7946992	6.637e-12	ZP1	3332583	0.84	0.89	0.97	0.2	0.84	0.9	0.017	0.98	0.53	0.93	8.6e-05
MS4A6A	rs983392	rs611418	5.226e-13	ZP1	3332583	0.84	0.88	0.93	0.22	0.75	0.92	0.011	0.82	0.47	0.95	0.00012
MS4A6A	rs983392	rs603648	4.836e-13	ZP1	3332583	0.84	0.88	0.93	0.22	0.75	0.92	0.011	0.82	0.47	0.95	0.00012
MS4A6A	rs983392	rs636317	4.488e-13	ZP1	3332583	0.84	0.88	0.93	0.22	0.75	0.92	0.011	0.82	0.47	0.95	0.00012
MS4A6A	rs983392	rs672399	5.014e-13	ZP1	3332583	0.84	0.88	0.92	0.22	0.75	0.91	0.011	0.82	0.46	0.95	0.00012
MS4A6A	rs983392	rs1562990	3.309e-13	ZP1	3332583	0.84	0.88	0.93	0.22	0.75	0.92	0.011	0.82	0.47	0.95	0.00012
MS4A6A	rs983392	rs6591559	8.914e-13	ZP1	3332583	0.84	0.88	0.93	0.22	0.75	0.92	0.011	0.82	0.47	0.95	0.00012
MS4A6A	rs983392	rs4938931	4.87e-13	ZP1	3332583	0.84	0.88	0.93	0.22	0.75	0.92	0.011	0.82	0.47	0.95	0.00012
MS4A6A	rs983392	rs7108663	2.175e-13	ZP1	3332583	0.84	0.88	0.93	0.22	0.75	0.92	0.011	0.82	0.47	0.95	0.00012
MS4A6A	rs983392	rs1530914	3.648e-13	ZP1	3332583	0.84	0.88	0.93	0.22	0.75	0.92	0.011	0.82	0.47	0.95	0.00012
MS4A6A	rs983392	rs78057299	4.232e-13	ZP1	3332583	0.84	0.88	0.93	0.22	0.75	0.92	0.011	0.82	0.47	0.95	0.00012
MS4A6A	rs983392	rs1026255	4.568e-13	ZP1	3332583	0.84	0.88	0.93	0.22	0.75	0.92	0.011	0.82	0.47	0.95	0.00012
MS4A6A	rs983392	rs1026254	8.867e-13	ZP1	3332583	0.84	0.88	0.93	0.22	0.75	0.92	0.011	0.82	0.47	0.95	0.00012
MS4A6A	rs983392	rs7128450	3.313e-13	ZP1	3332583	0.84	0.88	0.93	0.22	0.75	0.92	0.011	0.82	0.47	0.95	0.00012
MS4A6A	rs983392	rs10736700	1.291e-13	ZP1	3332583	0.84	0.88	0.93	0.22	0.75	0.92	0.011	0.82	0.47	0.95	0.00012
MS4A6A	rs983392	rs10736701	2.685e-13	ZP1	3332583	0.84	0.88	0.93	0.22	0.75	0.92	0.011	0.82	0.47	0.95	0.00012
MS4A6A	rs983392	rs4938932	3.495e-13	ZP1	3332583	0.84	0.88	0.93	0.22	0.75	0.92	0.011	0.82	0.47	0.95	0.00012
MS4A6A	rs983392	rs600064	4.397e-13	ZP1	3332583	0.85	0.88	0.93	0.22	0.75	0.92	0.011	0.82	0.47	0.95	0.00012
MS4A6A	rs983392	rs654415	4.988e-13	ZP1	3332583	0.85	0.88	0.93	0.22	0.75	0.92	0.011	0.82	0.47	0.95	0.00012
MS4A6A	rs983392	rs7930318	4.727e-13	ZP1	3332583	0.85	0.88	0.93	0.22	0.75	0.92	0.011	0.82	0.47	0.95	0.00012
MS4A6A	rs983392	rs2081545	5.334e-13	ZP1	3332583	0.86	0.87	0.99	0.17	0.86	0.9	0.019	0.94	0.56	0.95	7.3e-05
MS4A6A	rs983392	rs10897011	1.625e-13	ZP1	3332583	0.86	0.88	0.99	0.17	0.85	0.9	0.019	0.94	0.57	0.96	7.4e-05
MS4A6A	rs983392	rs11230180	2.51e-13	ZP1	3332583	0.86	0.88	0.99	0.17	0.85	0.9	0.019	0.94	0.57	0.96	7.4e-05
MS4A6A	rs983392	rs7926729	1.954e-13	ZP1	3332583	0.86	0.88	0.98	0.17	0.85	0.9	0.019	0.95	0.57	0.96	7.2e-05
MS4A6A	rs983392	rs7926344	2.464e-13	ZP1	3332583	0.86	0.88	0.98	0.17	0.85	0.9	0.019	0.95	0.57	0.96	7.2e-05
MS4A6A	rs983392	rs7926354	2.423e-13	ZP1	3332583	0.86	0.88	0.98	0.17	0.85	0.9	0.019	0.95	0.57	0.96	7.2e-05
MS4A6A	rs983392	rs7935829	1.77e-14	ZP1	3332583	0.87	0.92	0.96	0.17	0.82	0.86	0.019	0.98	0.52	0.93	0.0001
MS4A6A	rs983392	rs2278867	2.065e-14	ZP1	3332583	0.87	0.92	0.96	0.17	0.82	0.86	0.019	0.98	0.52	0.93	0.0001
MS4A6A	rs983392	rs72918674	2.057e-14	ZP1	3332583	0.87	0.92	0.97	0.17	0.82	0.86	0.019	0.98	0.53	0.93	9.9e-05
MS4A6A	rs983392	rs12453	6.951e-14	ZP1	3332583	0.87	0.92	0.97	0.17	0.82	0.86	0.019	0.98	0.53	0.93	9.6e-05
MS4A6A	rs983392	rs17602572	1.418e-14	ZP1	3332583	0.87	0.92	0.97	0.17	0.81	0.86	0.02	0.98	0.52	0.94	9e-05
MS4A6A	rs983392	rs7929589	1.904e-12	ZP1	3332583	0.87	0.92	0.97	0.17	0.81	0.86	0.019	0.98	0.53	0.93	9.6e-05
MS4A6A	rs983392	rs7928895	4.831e-12	ZP1	3332583	0.87	0.92	0.97	0.17	0.81	0.86	0.019	0.98	0.53	0.93	9.6e-05
MS4A6A	rs983392	rs7932740	3.116e-13	ZP1	3332583	0.87	0.92	0.97	0.17	0.82	0.86	0.019	0.98	0.53	0.93	9.6e-05
MS4A6A	rs983392	rs764859	3.418e-13	ZP1	3332583	0.87	0.92	0.97	0.17	0.82	0.86	0.019	0.98	0.53	0.93	9.6e-05
MS4A6A	rs983392	rs11230194	3.269e-11	ZP1	3332583	0.87	0.92	0.97	0.17	0.82	0.86	0.019	0.98	0.53	0.93	9.6e-05
MS4A6A	rs983392	rs1426253	3.847e-13	ZP1	3332583	0.87	0.92	0.97	0.17	0.82	0.86	0.019	0.98	0.53	0.93	9.6e-05
MS4A6A	rs983392	rs4939320	3.926e-13	ZP1	3332583	0.87	0.92	0.97	0.17	0.82	0.86	0.019	0.98	0.53	0.93	9.6e-05
MS4A6A	rs983392	rs11603507	1.79e-13	ZP1	3332583	0.87	0.92	0.97	0.17	0.82	0.86	0.019	0.98	0.53	0.93	9.6e-05
MS4A6A	rs983392	rs56357056	1.067e-11	ZP1	3332583	0.87	0.92	0.97	0.17	0.82	0.86	0.019	0.98	0.53	0.93	9.6e-05
MS4A6A	rs983392	rs11601689	1.881e-13	ZP1	3332583	0.87	0.9	0.96	0.17	0.83	0.87	0.018	0.97	0.54	0.93	8.6e-05
MS4A6A	rs983392	rs2015475	2.045e-13	ZP1	3332583	0.87	0.91	0.96	0.17	0.82	0.87	0.019	0.97	0.54	0.93	9e-05
MS4A6A	rs983392	rs7936120	2.288e-13	ZP1	3332583	0.87	0.91	0.97	0.17	0.82	0.87	0.019	0.97	0.53	0.93	9.2e-05
MS4A6A	rs983392	rs1426250	2.024e-13	ZP1	3332583	0.87	0.92	0.97	0.17	0.82	0.87	0.019	0.98	0.53	0.93	9.3e-05
MS4A6A	rs983392	rs1019671	2.307e-13	ZP1	3332583	0.88	0.92	0.97	0.17	0.81	0.87	0.019	0.98	0.53	0.93	9.6e-05
MS4A6A	rs983392	rs61901691	3.045e-15	CD6	3332695	0.89	0.46	0.21	0.00012	0.89	0.51	0.19	0.056	0.2	0.81	0.5
MS4A6A	rs983392	rs7124974	5.615e-15	CD6	3332695	0.89	0.46	0.21	0.00012	0.89	0.51	0.19	0.056	0.2	0.81	0.5
MS4A6A	rs983392	rs17529983	1.332e-15	CD6	3332695	0.91	0.42	0.2	8.7e-05	0.66	0.42	0.13	0.054	0.16	0.98	0.71
MS4A6A	rs983392	rs11230155	7.292e-15	CD6	3332695	0.92	0.43	0.2	8.6e-05	0.67	0.43	0.13	0.055	0.16	0.98	0.7
MS4A6A	rs983392	rs2165525	7.966e-15	CD6	3332695	0.92	0.43	0.2	8.6e-05	0.67	0.43	0.13	0.055	0.16	0.98	0.7
MS4A6A	rs983392	rs11600716	1.863e-15	CD6	3332695	0.92	0.43	0.2	8.6e-05	0.67	0.43	0.13	0.055	0.16	0.98	0.7
MS4A6A	rs983392	rs920573	2.132e-15	CD6	3332695	0.92	0.43	0.2	8.6e-05	0.67	0.43	0.13	0.055	0.16	0.98	0.7
MS4A6A	rs983392	rs55847558	1.055e-14	CD6	3332695	0.94	0.45	0.21	8.8e-05	0.63	0.42	0.13	0.059	0.16	0.99	0.7
CELF1	rs10838725	rs10501320	4.634e-06	ARFGAP2	3371936	3.5e-06	0.00011	0.089	0.68	0.0074	0.027	0.013	0.066	0.0066	3.3e-05	0.03
CELF1	rs10838725	rs10838704	2.182e-06	SLC39A13	3329824	4.5e-06	0.00037	5.3e-05	0.013	0.35	0.034	0.02	0.25	5.5e-05	0.0073	0.0021
CELF1	rs10838725	rs2293578	3.442e-06	SLC39A13	3329824	4.5e-06	0.00037	5.3e-05	0.013	0.35	0.034	0.02	0.25	5.5e-05	0.0073	0.0021
CELF1	rs10838725	rs11604680	3.923e-06	SLC39A13	3329824	4.5e-06	0.00037	5.4e-05	0.013	0.35	0.034	0.02	0.25	5.6e-05	0.0072	0.002
CELF1	rs10838725	rs12146565	1.596e-06	SLC39A13	3329824	5e-06	0.00027	5.7e-05	0.0088	0.33	0.041	0.022	0.37	4.1e-05	0.011	0.0025
CELF1	rs10838725	rs12803525	4.832e-07	SLC39A13	3329824	7.4e-06	0.00088	2.7e-05	0.023	0.3	0.033	0.02	0.21	3.4e-05	0.0051	0.0094
CELF1	rs10838725	rs7944584	4.982e-07	ARFGAP2	3371936	7.5e-06	0.00019	0.14	0.76	0.021	0.037	0.017	0.068	0.0038	1.1e-05	0.061
CELF1	rs10838725	rs7944419	2.396e-07	ARFGAP2	3371936	7.6e-06	0.00023	0.1	0.83	0.022	0.036	0.015	0.069	0.0049	2.1e-05	0.045
CELF1	rs10838725	rs11039182	1.036e-06	ARFGAP2	3371936	7.6e-06	0.00018	0.14	0.76	0.021	0.037	0.017	0.068	0.0038	1.1e-05	0.061
CELF1	rs10838725	rs11039165	1.227e-06	ARFGAP2	3371936	7.8e-06	0.00022	0.1	0.84	0.022	0.037	0.015	0.07	0.0048	2.1e-05	0.044
CELF1	rs10838725	rs11601173	6.568e-07	SLC39A13	3329824	7.8e-06	0.00068	3.4e-05	0.016	0.32	0.033	0.022	0.32	4e-05	0.0066	0.0082
CELF1	rs10838725	rs11607981	6.838e-07	SLC39A13	3329824	7.8e-06	0.00068	3.4e-05	0.017	0.32	0.033	0.022	0.32	4e-05	0.0066	0.0082
CELF1	rs10838725	rs10838698	2.269e-07	SLC39A13	3329824	7.9e-06	0.00068	3.5e-05	0.016	0.32	0.034	0.022	0.33	4.2e-05	0.0068	0.0081
CELF1	rs10838725	rs10769258	3.996e-07	SLC39A13	3329824	7.9e-06	0.00068	3.5e-05	0.016	0.32	0.034	0.022	0.33	4.2e-05	0.0068	0.0081
CELF1	rs10838725	rs896816	6.371e-07	SLC39A13	3329824	7.9e-06	0.00068	3.5e-05	0.016	0.32	0.034	0.022	0.33	4.2e-05	0.0068	0.0081
CELF1	rs10838725	rs7940536	2.841e-07	SLC39A13	3329824	7.9e-06	0.00068	3.5e-05	0.016	0.32	0.034	0.022	0.33	4.2e-05	0.0068	0.0081
CELF1	rs10838725	rs935914	7.264e-07	SLC39A13	3329824	8e-06	0.00068	3.6e-05	0.016	0.32	0.034	0.022	0.33	4.2e-05	0.0068	0.0081
CELF1	rs10838725	rs67116452	4.837e-06	SLC39A13	3329824	8.4e-06	0.00067	3.7e-05	0.016	0.33	0.033	0.022	0.33	4.1e-05	0.0075	0.008
CELF1	rs10838725	rs2053979	7.288e-07	SLC39A13	3329824	8.4e-06	0.00072	3.2e-05	0.022	0.32	0.034	0.022	0.25	3.6e-05	0.006	0.0096
CELF1	rs10838725	rs2868459	2.787e-07	SLC39A13	3329824	8.4e-06	0.0007	3.3e-05	0.021	0.32	0.034	0.022	0.25	3.6e-05	0.0061	0.0092
CELF1	rs10838725	rs4752993	3.586e-07	SLC39A13	3329824	8.6e-06	0.00072	3.2e-05	0.022	0.32	0.034	0.022	0.25	3.6e-05	0.0061	0.0097
CELF1	rs10838725	rs4752994	1.393e-07	SLC39A13	3329824	8.6e-06	0.00072	3.2e-05	0.022	0.32	0.034	0.022	0.25	3.6e-05	0.0061	0.0097
CELF1	rs10838725	rs10769262	1.84e-07	SLC39A13	3329824	8.6e-06	0.00072	3.2e-05	0.022	0.32	0.034	0.022	0.25	3.6e-05	0.0061	0.0097
CELF1	rs10838725	rs11605672	5.321e-07	SLC39A13	3329824	8.6e-06	0.00072	3.2e-05	0.022	0.32	0.034	0.022	0.25	3.6e-05	0.0061	0.0097
CELF1	rs10838725	rs7924485	1.062e-06	SLC39A13	3329824	8.6e-06	0.00072	3.2e-05	0.022	0.32	0.034	0.022	0.25	3.6e-05	0.0061	0.0097
CELF1	rs10838725	rs1317164	5.273e-07	SLC39A13	3329824	8.6e-06	0.00072	3.2e-05	0.022	0.32	0.034	0.022	0.25	3.6e-05	0.0061	0.0097
CELF1	rs10838725	rs4752999	6.594e-07	SLC39A13	3329824	8.6e-06	0.00072	3.2e-05	0.022	0.32	0.034	0.022	0.25	3.6e-05	0.0061	0.0097
CELF1	rs10838725	rs7107726	6.169e-07	SLC39A13	3329824	8.6e-06	0.00072	3.2e-05	0.022	0.32	0.034	0.022	0.25	3.6e-05	0.0061	0.0097
CELF1	rs10838725	rs755553	3.5e-07	SLC39A13	3329824	8.6e-06	0.00072	3.3e-05	0.022	0.32	0.034	0.022	0.25	3.6e-05	0.0061	0.0097
CELF1	rs10838725	rs3781625	4.081e-07	SLC39A13	3329824	8.6e-06	0.00072	3.2e-05	0.022	0.32	0.034	0.022	0.25	3.6e-05	0.0061	0.0098
CELF1	rs10838725	rs55927797	4.881e-07	SLC39A13	3329824	8.6e-06	0.00072	3.2e-05	0.022	0.32	0.034	0.022	0.25	3.6e-05	0.0061	0.0097
CELF1	rs10838725	rs11600581	4.197e-07	SLC39A13	3329824	8.6e-06	0.00072	3.2e-05	0.022	0.32	0.034	0.022	0.25	3.6e-05	0.0061	0.0097
CELF1	rs10838725	rs60075622	1.671e-05	SLC39A13	3329824	8.6e-06	0.00072	3.2e-05	0.022	0.32	0.034	0.022	0.25	3.6e-05	0.0061	0.0097
CELF1	rs10838725	rs35496532	5.804e-07	SLC39A13	3329824	8.7e-06	0.00072	3.3e-05	0.021	0.32	0.034	0.022	0.25	3.6e-05	0.0062	0.0097
CELF1	rs10838725	rs11039203	4.325e-07	SLC39A13	3329824	8.8e-06	0.00067	3.8e-05	0.017	0.34	0.033	0.023	0.33	4.1e-05	0.0081	0.008
CELF1	rs10838725	rs4752838	2.636e-07	SLC39A13	3329824	9.7e-06	0.00079	3.1e-05	0.023	0.32	0.034	0.022	0.25	3.5e-05	0.0061	0.012
CELF1	rs10838725	rs7937331	5.105e-07	SLC39A13	3329824	1e-05	0.001	6.1e-05	0.018	0.26	0.034	0.023	0.26	6.5e-05	0.0076	0.0088
CELF1	rs10838725	rs7105851	3.903e-07	SLC39A13	3329824	1.1e-05	0.00067	4.6e-05	0.018	0.36	0.032	0.025	0.34	4e-05	0.011	0.008
CELF1	rs10838725	rs2293580	2.332e-07	SLC39A13	3329824	1.1e-05	0.00073	3.6e-05	0.023	0.34	0.038	0.024	0.25	3.8e-05	0.0073	0.01
CELF1	rs10838725	rs3740699	2.135e-05	ARFGAP2	3371936	1.8e-05	0.0041	0.056	0.22	0.037	0.029	0.0069	0.084	0.021	0.00031	0.03
CELF1	rs10838725	rs4752990	2.863e-07	SLC39A13	3329824	1.9e-05	0.00067	1.6e-05	0.036	0.51	0.055	0.023	0.37	6.9e-05	0.0057	0.01
CELF1	rs10838725	rs11604680	3.923e-06	SLC39A13	3329825	3.1e-05	0.00037	0.036	0.33	0.34	0.021	0.008	0.045	1.3e-05	0.051	0.17
CELF1	rs10838725	rs10838704	2.182e-06	SLC39A13	3329825	3.2e-05	0.00037	0.037	0.33	0.34	0.021	0.0081	0.046	1.3e-05	0.051	0.17
CELF1	rs10838725	rs2293578	3.442e-06	SLC39A13	3329825	3.2e-05	0.00037	0.037	0.33	0.34	0.021	0.0081	0.046	1.3e-05	0.051	0.17
CELF1	rs10838725	rs12146565	1.596e-06	SLC39A13	3329825	4.6e-05	0.00013	0.035	0.3	0.25	0.026	0.014	0.072	7.4e-06	0.064	0.25
CELF1	rs10838725	rs1317149	1.893e-06	MTCH2	3372370	6.6e-05	5.8e-07	0.021	0.4	0.0053	0.16	0.96	0.14	0.0014	0.41	0.0033
CELF1	rs10838725	rs12364432	7.543e-06	MTCH2	3372370	6.6e-05	5.2e-07	0.0094	0.51	0.012	0.15	0.82	0.15	0.0005	0.74	0.004
CELF1	rs10838725	rs11039255	9.15e-07	MTCH2	3372370	6.7e-05	9.5e-07	0.016	0.46	0.0062	0.17	0.99	0.14	0.0011	0.33	0.0036
CELF1	rs10838725	rs12803525	4.832e-07	SLC39A13	3329825	7e-05	0.00046	0.079	0.42	0.37	0.016	0.011	0.045	8e-06	0.03	0.31
CELF1	rs10838725	rs34958982	3.759e-07	MTCH2	3372370	7.6e-05	6.5e-07	0.018	0.52	0.0055	0.16	0.97	0.14	0.0011	0.38	0.0043
CELF1	rs10838725	rs66749409	3.087e-07	MTCH2	3372370	7.8e-05	3.4e-07	0.027	0.51	0.014	0.12	0.96	0.2	0.0011	0.33	0.0018
CELF1	rs10838725	rs4752845	5.834e-07	MTCH2	3372370	8.1e-05	6.6e-07	0.019	0.51	0.0059	0.16	0.97	0.14	0.0012	0.38	0.0045
CELF1	rs10838725	rs12798346	3.654e-07	MTCH2	3372370	8.1e-05	6.6e-07	0.019	0.51	0.0059	0.16	0.97	0.14	0.0012	0.38	0.0045
CELF1	rs10838725	rs56400411	3.139e-07	MTCH2	3372370	8.1e-05	6.6e-07	0.019	0.51	0.0059	0.16	0.97	0.14	0.0012	0.38	0.0045
CELF1	rs10838725	rs12419692	2.063e-06	MTCH2	3372370	8.1e-05	6.6e-07	0.019	0.51	0.0059	0.16	0.97	0.14	0.0012	0.38	0.0045
CELF1	rs10838725	rs4752856	3.978e-07	MTCH2	3372370	8.1e-05	6.6e-07	0.019	0.51	0.0059	0.16	0.97	0.14	0.0012	0.38	0.0045
CELF1	rs10838725	rs12794570	6.459e-07	MTCH2	3372370	8.1e-05	6.6e-07	0.019	0.51	0.0059	0.16	0.97	0.14	0.0012	0.38	0.0045
CELF1	rs10838725	rs10838738	4.101e-07	MTCH2	3372370	8.1e-05	6.6e-07	0.019	0.51	0.0059	0.16	0.97	0.14	0.0012	0.38	0.0045
CELF1	rs10838725	rs7937331	5.105e-07	SLC39A13	3329825	9.2e-05	0.00049	0.097	0.47	0.39	0.022	0.012	0.048	8.3e-06	0.031	0.3
CELF1	rs10838725	rs10838698	2.269e-07	SLC39A13	3329825	9.5e-05	0.00023	0.081	0.46	0.36	0.018	0.013	0.057	9.3e-06	0.037	0.45
CELF1	rs10838725	rs10769258	3.996e-07	SLC39A13	3329825	9.5e-05	0.00023	0.081	0.46	0.36	0.018	0.013	0.057	9.3e-06	0.037	0.45
CELF1	rs10838725	rs896816	6.371e-07	SLC39A13	3329825	9.5e-05	0.00023	0.081	0.46	0.36	0.018	0.013	0.057	9.3e-06	0.037	0.45
CELF1	rs10838725	rs7940536	2.841e-07	SLC39A13	3329825	9.5e-05	0.00024	0.081	0.46	0.36	0.018	0.013	0.057	9.3e-06	0.037	0.45
CELF1	rs10838725	rs935914	7.264e-07	SLC39A13	3329825	9.6e-05	0.00024	0.081	0.46	0.36	0.019	0.013	0.057	9.2e-06	0.036	0.45
CELF1	rs10838725	rs11601173	6.568e-07	SLC39A13	3329825	9.6e-05	0.00026	0.082	0.46	0.36	0.019	0.013	0.055	9.4e-06	0.037	0.43
CELF1	rs10838725	rs11607981	6.838e-07	SLC39A13	3329825	9.6e-05	0.00026	0.082	0.46	0.36	0.019	0.013	0.055	9.4e-06	0.037	0.43
CELF1	rs10838725	rs7131262	2.916e-07	ARFGAP2	3371936	0.00012	0.00032	0.088	0.73	0.096	0.23	0.0027	0.34	0.065	2.6e-05	0.083
CELF1	rs10838725	rs7105851	3.903e-07	SLC39A13	3329825	0.00015	0.00035	0.092	0.58	0.37	0.021	0.016	0.046	9.5e-06	0.049	0.49
CELF1	rs10838725	rs7944584	4.982e-07	ARFGAP2	3371934	0.00017	0.54	0.22	0.025	0.021	0.95	0.065	0.41	0.14	4.3e-06	0.92
CELF1	rs10838725	rs11039182	1.036e-06	ARFGAP2	3371934	0.00018	0.54	0.22	0.025	0.021	0.95	0.065	0.41	0.14	4.3e-06	0.93
CELF1	rs10838725	rs4752801	3.825e-06	MTCH2	3372370	0.00018	7.6e-07	0.024	0.64	0.025	0.13	0.91	0.19	0.00078	0.74	0.0012
CELF1	rs10838725	rs12361256	5.254e-06	MTCH2	3372370	0.00018	7.6e-07	0.024	0.64	0.025	0.13	0.91	0.19	0.00078	0.74	0.0012
CELF1	rs10838725	rs11039149	3.102e-07	ARFGAP2	3371934	0.00019	0.59	0.18	0.033	0.034	0.98	0.036	0.4	0.14	4.8e-06	0.91
CELF1	rs10838725	rs7944419	2.396e-07	ARFGAP2	3371934	0.0002	0.6	0.18	0.036	0.032	0.99	0.04	0.4	0.13	6.8e-06	0.99
CELF1	rs10838725	rs11039165	1.227e-06	ARFGAP2	3371934	0.0002	0.6	0.18	0.037	0.032	0.99	0.041	0.4	0.13	7.2e-06	0.98
CELF1	rs10838725	rs7120548	7.225e-08	ARFGAP2	3371936	0.00021	0.0055	0.16	0.4	0.21	0.25	0.017	0.1	0.062	2.8e-05	0.16
CELF1	rs10838725	rs7933019	3.198e-08	ARFGAP2	3371936	0.00022	0.0057	0.16	0.4	0.22	0.25	0.017	0.1	0.062	2.7e-05	0.17
CELF1	rs10838725	rs6485758	2.368e-08	ARFGAP2	3371936	0.00022	0.0057	0.16	0.4	0.22	0.25	0.017	0.1	0.063	2.7e-05	0.17
CELF1	rs10838725	rs7124681	3.925e-06	C1QTNF4	3372358	0.00024	0.027	0.3	0.33	0.19	0.045	0.45	0.39	0.17	0.36	7.1e-07
CELF1	rs10838725	rs12798028	2.851e-06	C1QTNF4	3372358	0.00024	0.027	0.3	0.33	0.19	0.045	0.45	0.39	0.17	0.36	7.2e-07
CELF1	rs10838725	rs11039307	9.103e-06	C1QTNF4	3372358	0.00024	0.027	0.3	0.33	0.19	0.045	0.45	0.39	0.17	0.36	7.1e-07
CELF1	rs10838725	rs3817334	3.791e-06	C1QTNF4	3372358	0.00024	0.027	0.3	0.33	0.19	0.045	0.45	0.39	0.17	0.36	7.1e-07
CELF1	rs10838725	rs7118178	2.717e-06	ARFGAP2	3371936	0.00046	0.0049	0.25	0.47	0.33	0.29	0.015	0.1	0.089	4.1e-05	0.19
CELF1	rs10838725	rs2280231	4.637e-07	ARFGAP2	3371936	0.00047	0.005	0.25	0.47	0.33	0.29	0.015	0.1	0.089	4.1e-05	0.19
CELF1	rs10838725	rs59360790	6.9e-06	C1QTNF4	3372358	0.00075	0.027	0.25	0.33	0.33	0.049	0.45	0.67	0.16	0.64	5.8e-07
CELF1	rs10838725	rs7124681	3.925e-06	MTCH2	3372375	0.00078	1.3e-10	0.0046	0.7	0.027	0.057	0.36	0.2	0.24	0.087	0.00027
CELF1	rs10838725	rs12798028	2.851e-06	MTCH2	3372375	0.00078	1.3e-10	0.0046	0.7	0.027	0.057	0.36	0.2	0.24	0.087	0.00027
CELF1	rs10838725	rs11039307	9.103e-06	MTCH2	3372375	0.00078	1.3e-10	0.0046	0.7	0.027	0.057	0.36	0.2	0.24	0.087	0.00027
CELF1	rs10838725	rs3817334	3.791e-06	MTCH2	3372375	0.00078	1.3e-10	0.0046	0.7	0.027	0.057	0.36	0.2	0.24	0.087	0.00027
CELF1	rs10838725	rs59360790	6.9e-06	MTCH2	3372375	0.0011	2.8e-10	0.0039	0.69	0.029	0.059	0.36	0.23	0.28	0.16	0.00019
CELF1	rs10838725	rs7131262	2.916e-07	ARFGAP2	3371934	0.0023	0.84	0.99	0.061	0.1	0.4	0.1	0.96	0.11	1.7e-05	0.29
CELF1	rs10838725	rs1057233	5.861e-07	MDK	3329355	0.0029	1.9e-06	0.48	0.77	0.051	0.85	0.72	0.34	0.62	0.24	0.58
CELF1	rs10838725	rs11039409	3.604e-07	ARFGAP2	3371934	0.0055	0.83	0.87	0.068	0.067	0.32	0.11	0.87	0.11	2e-05	0.44
CELF1	rs10838725	rs7934481	2.963e-07	ARFGAP2	3371934	0.0065	0.79	0.81	0.065	0.078	0.31	0.12	0.93	0.095	3.6e-05	0.48
CELF1	rs10838725	rs7927445	3.021e-07	ARFGAP2	3371934	0.0066	0.72	0.85	0.07	0.08	0.28	0.1	0.88	0.1	3.2e-05	0.4
CELF1	rs10838725	rs11039332	8.777e-08	ARFGAP2	3371934	0.0093	0.66	0.86	0.074	0.1	0.23	0.1	0.88	0.093	5.4e-05	0.39
CELF1	rs10838725	rs3740699	2.135e-05	MTCH2	3372375	0.014	1.8e-06	0.017	0.69	0.053	0.044	0.46	0.93	0.58	0.15	0.013
CELF1	rs10838725	rs10742814	2.59e-05	MTCH2	3372375	0.014	1.3e-06	0.02	0.77	0.062	0.059	0.62	0.85	0.53	0.15	0.025
CELF1	rs10838725	rs6485763	2.013e-05	MTCH2	3372375	0.014	1.3e-06	0.02	0.77	0.062	0.059	0.62	0.85	0.53	0.15	0.025
CELF1	rs10838725	rs7945312	2.547e-05	MTCH2	3372375	0.014	1.3e-06	0.02	0.77	0.062	0.06	0.62	0.85	0.53	0.15	0.025
CELF1	rs10838725	rs3758675	1.451e-06	C11orf49	3329611	0.015	0.75	0.23	0.59	0.12	0.84	0.78	0.59	0.00027	0.0033	0.64
CELF1	rs10838725	rs12226590	2.849e-05	MTCH2	3372375	0.015	1.9e-06	0.021	0.79	0.055	0.062	0.63	0.86	0.52	0.16	0.026
CELF1	rs10838725	rs6485775	8.264e-05	MTCH2	3372375	0.016	1.5e-06	0.016	0.76	0.063	0.059	0.62	0.89	0.57	0.25	0.018
CELF1	rs10838725	rs7929014	6.955e-05	MTCH2	3372375	0.016	1.5e-06	0.016	0.76	0.063	0.058	0.62	0.89	0.57	0.25	0.018
CELF1	rs10838725	rs10742820	9.82e-05	MTCH2	3372375	0.016	1.5e-06	0.016	0.76	0.063	0.058	0.62	0.89	0.57	0.25	0.018
CELF1	rs10838725	rs7111606	7.877e-05	MTCH2	3372375	0.016	1.6e-06	0.016	0.75	0.062	0.058	0.63	0.88	0.57	0.24	0.019
CELF1	rs10838725	rs11606287	2.947e-06	C11orf49	3329611	0.017	0.79	0.22	0.73	0.12	0.85	0.78	0.55	0.00026	0.0032	0.59
CELF1	rs10838725	rs7126378	1.864e-06	MTCH2	3372375	0.017	2e-06	0.023	0.81	0.066	0.069	0.64	0.83	0.52	0.17	0.028
CELF1	rs10838725	rs7107792	4.789e-05	MTCH2	3372375	0.017	1.5e-06	0.016	0.76	0.063	0.059	0.62	0.89	0.57	0.25	0.018
CELF1	rs10838725	rs10838739	3.745e-05	MTCH2	3372375	0.017	1.5e-06	0.016	0.76	0.064	0.059	0.62	0.89	0.57	0.25	0.018
CELF1	rs10838725	rs2869024	4.437e-05	MTCH2	3372375	0.017	1.6e-06	0.017	0.76	0.064	0.059	0.62	0.89	0.57	0.25	0.018
CELF1	rs10838725	rs7119517	7.972e-05	MTCH2	3372375	0.017	1.5e-06	0.017	0.77	0.06	0.06	0.62	0.89	0.57	0.25	0.018
CELF1	rs10838725	rs10838740	2.589e-05	MTCH2	3372375	0.017	1.6e-06	0.017	0.76	0.064	0.059	0.62	0.89	0.57	0.25	0.018
CELF1	rs10838725	rs1056387	5.367e-05	MTCH2	3372375	0.017	1.6e-06	0.016	0.76	0.064	0.059	0.62	0.89	0.57	0.25	0.018
CELF1	rs10838725	rs7933184	2.652e-05	MTCH2	3372375	0.017	1.8e-06	0.017	0.76	0.067	0.059	0.63	0.89	0.57	0.25	0.018
CELF1	rs10838725	rs11039329	2.194e-05	MTCH2	3372375	0.017	1.6e-06	0.017	0.76	0.064	0.059	0.62	0.89	0.57	0.25	0.018
CELF1	rs10838725	rs10742817	1.927e-05	MTCH2	3372375	0.017	1.6e-06	0.017	0.76	0.064	0.059	0.62	0.89	0.57	0.25	0.018
CELF1	rs10838725	rs4539273	4.386e-05	MTCH2	3372375	0.017	1.6e-06	0.017	0.76	0.064	0.059	0.62	0.89	0.57	0.25	0.018
CELF1	rs10838725	rs7116970	5.01e-05	MTCH2	3372375	0.017	1.6e-06	0.017	0.76	0.064	0.059	0.62	0.89	0.57	0.25	0.018
CELF1	rs10838725	rs12286721	6.081e-05	MTCH2	3372375	0.017	1.6e-06	0.017	0.76	0.064	0.059	0.62	0.89	0.57	0.25	0.018
CELF1	rs10838725	rs3758655	4.993e-05	MTCH2	3372375	0.017	1.6e-06	0.017	0.76	0.064	0.059	0.62	0.89	0.57	0.25	0.018
CELF1	rs10838725	rs7936948	3.858e-05	MTCH2	3372375	0.017	1.6e-06	0.017	0.76	0.064	0.059	0.62	0.89	0.57	0.25	0.018
CELF1	rs10838725	rs10838746	3.67e-05	MTCH2	3372375	0.017	1.6e-06	0.017	0.76	0.064	0.059	0.62	0.89	0.57	0.25	0.018
CELF1	rs10838725	rs10838746	3.67e-05	MTCH2	3372375	0.017	1.6e-06	0.017	0.76	0.064	0.059	0.62	0.89	0.57	0.25	0.018
CELF1	rs10838725	rs11039345	7.385e-05	MTCH2	3372375	0.017	1.6e-06	0.017	0.76	0.064	0.059	0.62	0.89	0.57	0.25	0.018
CELF1	rs10838725	rs7939420	6.716e-05	MTCH2	3372375	0.017	1.6e-06	0.017	0.76	0.064	0.059	0.62	0.89	0.57	0.25	0.018
CELF1	rs10838725	rs12785949	5.403e-05	MTCH2	3372375	0.017	1.6e-06	0.017	0.76	0.064	0.059	0.62	0.89	0.57	0.25	0.018
CELF1	rs10838725	rs1563821	3.85e-05	MTCH2	3372375	0.017	1.6e-06	0.016	0.76	0.064	0.059	0.62	0.89	0.57	0.25	0.018
CELF1	rs10838725	rs6485773	8.457e-05	MTCH2	3372375	0.017	1.5e-06	0.016	0.76	0.063	0.059	0.62	0.89	0.57	0.25	0.018
CELF1	rs10838725	rs7932703	7.685e-05	MTCH2	3372375	0.017	1.5e-06	0.016	0.76	0.063	0.059	0.62	0.89	0.57	0.25	0.018
CELF1	rs10838725	rs10838760	7.04e-05	MTCH2	3372375	0.017	1.5e-06	0.016	0.76	0.063	0.058	0.62	0.89	0.57	0.25	0.018
CELF1	rs10838725	rs61895760	7.479e-05	MTCH2	3372375	0.017	1.5e-06	0.016	0.76	0.063	0.058	0.62	0.89	0.57	0.25	0.018
CELF1	rs10838725	rs10838763	7.269e-05	MTCH2	3372375	0.017	1.5e-06	0.016	0.76	0.063	0.058	0.62	0.89	0.57	0.25	0.018
CELF1	rs10838725	rs11039392	6.063e-05	MTCH2	3372375	0.017	1.5e-06	0.016	0.76	0.064	0.058	0.62	0.89	0.57	0.25	0.018
CELF1	rs10838725	rs7114813	7.284e-05	MTCH2	3372375	0.017	1.5e-06	0.016	0.76	0.064	0.058	0.62	0.89	0.57	0.25	0.018
CELF1	rs10838725	rs12226431	7.048e-05	MTCH2	3372375	0.017	1.5e-06	0.016	0.76	0.064	0.059	0.62	0.89	0.57	0.25	0.018
CELF1	rs10838725	rs754434	7.402e-05	MTCH2	3372375	0.017	1.6e-06	0.016	0.76	0.064	0.059	0.62	0.89	0.57	0.25	0.018
CELF1	rs10838725	rs10838768	2.773e-05	MTCH2	3372375	0.017	1.6e-06	0.016	0.76	0.064	0.059	0.62	0.89	0.57	0.25	0.018
CELF1	rs10838725	rs3886262	7.159e-05	MTCH2	3372375	0.017	1.6e-06	0.016	0.76	0.064	0.059	0.62	0.89	0.57	0.25	0.018
CELF1	rs10838725	rs11039402	8.061e-05	MTCH2	3372375	0.017	1.6e-06	0.017	0.76	0.064	0.059	0.62	0.89	0.57	0.25	0.018
CELF1	rs10838725	rs10838773	6.949e-05	MTCH2	3372375	0.017	1.6e-06	0.016	0.76	0.063	0.058	0.62	0.89	0.57	0.25	0.018
CELF1	rs10838725	rs11039415	5.862e-05	MTCH2	3372375	0.017	1.5e-06	0.016	0.76	0.065	0.059	0.62	0.89	0.58	0.25	0.018
CELF1	rs10838725	rs7110300	7.708e-05	MTCH2	3372375	0.017	1.5e-06	0.016	0.76	0.065	0.059	0.62	0.89	0.58	0.25	0.018
CELF1	rs10838725	rs10838774	8.888e-05	MTCH2	3372375	0.017	1.6e-06	0.017	0.76	0.064	0.059	0.62	0.89	0.57	0.25	0.018
CELF1	rs10838725	rs10838777	8.835e-05	MTCH2	3372375	0.017	1.6e-06	0.017	0.76	0.064	0.059	0.62	0.9	0.58	0.25	0.018
CELF1	rs10838725	rs10742824	8.414e-05	MTCH2	3372375	0.017	1.6e-06	0.017	0.76	0.064	0.059	0.62	0.89	0.57	0.25	0.018
CELF1	rs10838725	rs10769300	3.813e-05	MTCH2	3372375	0.017	1.6e-06	0.017	0.76	0.064	0.059	0.62	0.89	0.57	0.25	0.018
CELF1	rs10838725	rs7950674	9.649e-05	MTCH2	3372375	0.017	1.6e-06	0.017	0.76	0.064	0.059	0.62	0.89	0.57	0.25	0.018
CELF1	rs10838725	rs11039431	8.183e-05	MTCH2	3372375	0.017	1.6e-06	0.016	0.76	0.064	0.059	0.62	0.89	0.57	0.25	0.018
CELF1	rs10838725	rs11039432	8.215e-05	MTCH2	3372375	0.017	1.6e-06	0.017	0.76	0.064	0.059	0.62	0.89	0.57	0.25	0.018
CELF1	rs10838725	rs7929725	6.288e-05	MTCH2	3372375	0.018	1.6e-06	0.016	0.81	0.074	0.059	0.64	0.89	0.56	0.27	0.018
CELF1	rs10838725	rs12366244	6.84e-05	MTCH2	3372375	0.018	1.6e-06	0.016	0.81	0.075	0.059	0.64	0.89	0.56	0.27	0.018
CELF1	rs10838725	rs7943464	6.934e-05	MTCH2	3372375	0.018	1.6e-06	0.015	0.82	0.079	0.06	0.65	0.89	0.56	0.28	0.019
CELF1	rs10838725	rs2170815	6.714e-05	MTCH2	3372375	0.019	1.2e-06	0.016	0.83	0.068	0.055	0.51	0.88	0.63	0.24	0.021
CELF1	rs10838725	rs10838758	7.8e-05	MTCH2	3372375	0.02	3.4e-06	0.017	0.74	0.074	0.063	0.57	0.87	0.55	0.27	0.018
CELF1	rs10838725	rs2291119	1.172e-06	MTCH2	3372375	0.027	9.9e-08	0.0014	0.26	0.058	0.3	0.99	0.28	0.87	0.56	0.1
CELF1	rs10838725	rs326217	3.676e-06	MTCH2	3372375	0.027	9.8e-08	0.0014	0.26	0.058	0.3	0.99	0.28	0.87	0.56	0.1
CELF1	rs10838725	rs2293580	2.332e-07	MTCH2	3372375	0.027	1.5e-10	0.0019	0.64	0.13	0.16	0.22	0.49	0.53	0.99	0.0031
CELF1	rs10838725	rs4752838	2.636e-07	MTCH2	3372375	0.027	1.6e-10	0.0017	0.65	0.13	0.16	0.22	0.48	0.55	0.99	0.0028
CELF1	rs10838725	rs12803525	4.832e-07	MTCH2	3372375	0.028	2.4e-10	0.002	0.61	0.13	0.16	0.21	0.45	0.51	0.96	0.003
CELF1	rs10838725	rs12361415	2.959e-06	CELF1,CUGBP1	3372257	0.028	0.92	0.72	0.29	4.4e-06	0.71	0.55	0.78	0.46	6.7e-05	0.47
CELF1	rs10838725	rs3740686	3.356e-07	MTCH2	3372375	0.029	1.2e-09	0.0027	0.98	0.15	0.31	0.36	0.6	0.83	0.67	0.005
CELF1	rs10838725	rs1057233	5.861e-07	MTCH2	3372375	0.029	1.2e-09	0.0027	0.98	0.15	0.31	0.36	0.6	0.83	0.67	0.005
CELF1	rs10838725	rs4752993	3.586e-07	MTCH2	3372375	0.029	1.8e-10	0.002	0.62	0.13	0.17	0.21	0.48	0.55	0.97	0.0029
CELF1	rs10838725	rs4752994	1.393e-07	MTCH2	3372375	0.029	1.8e-10	0.002	0.62	0.13	0.17	0.21	0.48	0.55	0.97	0.0029
CELF1	rs10838725	rs10769262	1.84e-07	MTCH2	3372375	0.029	1.8e-10	0.002	0.62	0.13	0.17	0.21	0.48	0.55	0.97	0.0029
CELF1	rs10838725	rs11605672	5.321e-07	MTCH2	3372375	0.029	1.8e-10	0.002	0.62	0.13	0.17	0.21	0.48	0.55	0.97	0.0029
CELF1	rs10838725	rs7924485	1.062e-06	MTCH2	3372375	0.029	1.8e-10	0.002	0.62	0.13	0.17	0.21	0.48	0.55	0.97	0.0029
CELF1	rs10838725	rs1317164	5.273e-07	MTCH2	3372375	0.029	1.8e-10	0.002	0.62	0.13	0.17	0.21	0.48	0.55	0.97	0.0029
CELF1	rs10838725	rs4752999	6.594e-07	MTCH2	3372375	0.029	1.8e-10	0.002	0.62	0.13	0.17	0.21	0.48	0.55	0.97	0.0029
CELF1	rs10838725	rs7107726	6.169e-07	MTCH2	3372375	0.029	1.8e-10	0.002	0.62	0.13	0.17	0.21	0.48	0.55	0.97	0.0029
CELF1	rs10838725	rs755553	3.5e-07	MTCH2	3372375	0.029	1.8e-10	0.002	0.62	0.13	0.17	0.21	0.48	0.55	0.97	0.0029
CELF1	rs10838725	rs2053979	7.288e-07	MTCH2	3372375	0.029	1.8e-10	0.002	0.61	0.13	0.17	0.21	0.48	0.55	0.97	0.0029
CELF1	rs10838725	rs3781625	4.081e-07	MTCH2	3372375	0.029	1.8e-10	0.002	0.62	0.13	0.17	0.21	0.48	0.55	0.97	0.003
CELF1	rs10838725	rs55927797	4.881e-07	MTCH2	3372375	0.029	1.8e-10	0.002	0.62	0.13	0.17	0.21	0.48	0.55	0.97	0.0029
CELF1	rs10838725	rs11600581	4.197e-07	MTCH2	3372375	0.029	1.8e-10	0.002	0.62	0.13	0.17	0.21	0.48	0.55	0.97	0.0029
CELF1	rs10838725	rs60075622	1.671e-05	MTCH2	3372375	0.029	1.8e-10	0.002	0.62	0.13	0.17	0.21	0.48	0.55	0.97	0.0029
CELF1	rs10838725	rs35496532	5.804e-07	MTCH2	3372375	0.029	1.8e-10	0.002	0.62	0.13	0.16	0.21	0.48	0.55	0.98	0.0029
CELF1	rs10838725	rs2868459	2.787e-07	MTCH2	3372375	0.03	1.8e-10	0.0021	0.61	0.13	0.17	0.21	0.48	0.55	0.97	0.003
CELF1	rs10838725	rs11601173	6.568e-07	MTCH2	3372375	0.031	7.6e-10	0.0016	0.64	0.13	0.19	0.21	0.4	0.58	0.97	0.0044
CELF1	rs10838725	rs11607981	6.838e-07	MTCH2	3372375	0.031	7.5e-10	0.0016	0.64	0.13	0.19	0.21	0.4	0.58	0.97	0.0044
CELF1	rs10838725	rs7105851	3.903e-07	MTCH2	3372375	0.032	5.2e-10	0.0018	0.7	0.13	0.21	0.22	0.44	0.66	0.94	0.0055
CELF1	rs10838725	rs11039203	4.325e-07	MTCH2	3372375	0.032	7.6e-10	0.0016	0.66	0.13	0.2	0.22	0.41	0.62	1	0.005
CELF1	rs10838725	rs67116452	4.837e-06	MTCH2	3372375	0.032	8.5e-10	0.0016	0.65	0.13	0.2	0.21	0.4	0.6	0.99	0.0049
CELF1	rs10838725	rs10838698	2.269e-07	MTCH2	3372375	0.032	1e-09	0.0015	0.64	0.13	0.19	0.21	0.39	0.59	0.97	0.0048
CELF1	rs10838725	rs935914	7.264e-07	MTCH2	3372375	0.032	9.9e-10	0.0015	0.64	0.13	0.19	0.21	0.39	0.59	0.97	0.0048
CELF1	rs10838725	rs10769258	3.996e-07	MTCH2	3372375	0.032	1e-09	0.0015	0.64	0.13	0.19	0.21	0.39	0.59	0.97	0.0048
CELF1	rs10838725	rs896816	6.371e-07	MTCH2	3372375	0.032	1e-09	0.0015	0.64	0.13	0.19	0.21	0.39	0.59	0.97	0.0048
CELF1	rs10838725	rs7940536	2.841e-07	MTCH2	3372375	0.032	9.9e-10	0.0015	0.64	0.13	0.19	0.21	0.39	0.59	0.97	0.0047
CELF1	rs10838725	rs7937331	5.105e-07	MTCH2	3372375	0.033	8.2e-10	0.0023	0.62	0.15	0.18	0.24	0.42	0.58	0.92	0.0049
CELF1	rs10838725	rs4752990	2.863e-07	MTCH2	3372375	0.035	3.2e-10	0.0023	0.53	0.078	0.2	0.18	0.46	0.49	0.91	0.0048
CELF1	rs10838725	rs2856650	2.365e-06	MTCH2	3372375	0.042	4.3e-08	0.0019	0.27	0.055	0.32	0.72	0.52	0.85	0.61	0.036
CELF1	rs10838725	rs2071304	2.335e-05	MTCH2	3372375	0.042	1.3e-09	0.0038	0.64	0.1	0.32	0.29	0.56	0.96	0.7	0.0097
CELF1	rs10838725	rs61895112	1.297e-06	CELF1,CUGBP1	3372257	0.044	0.88	0.67	0.3	2.1e-05	0.8	0.75	0.73	0.46	7.3e-05	0.41
CELF1	rs10838725	rs12224672	1.212e-06	CELF1,CUGBP1	3372257	0.045	0.87	0.65	0.29	2.1e-05	0.78	0.81	0.74	0.46	4.9e-05	0.44
CELF1	rs10838725	rs11039266	1.026e-06	CELF1,CUGBP1	3372257	0.045	0.88	0.65	0.29	2.1e-05	0.78	0.82	0.74	0.46	4.8e-05	0.44
CELF1	rs10838725	rs12225051	8.258e-07	CELF1,CUGBP1	3372257	0.045	0.9	0.65	0.31	2.2e-05	0.79	0.76	0.72	0.45	5.2e-05	0.45
CELF1	rs10838725	rs71475924	4.333e-06	NUP160	3372057	0.045	0.54	0.64	0.6	0.00012	0.25	0.8	0.33	0.25	0.098	0.49
CELF1	rs10838725	rs11039200	3.351e-06	MTCH2	3372375	0.046	3.4e-09	0.0079	0.69	0.16	0.31	0.33	0.59	0.82	0.74	0.0078
CELF1	rs10838725	rs2280231	4.637e-07	CELF1,CUGBP1	3372257	0.046	0.88	0.65	0.3	2.1e-05	0.78	0.82	0.74	0.46	4.8e-05	0.44
CELF1	rs10838725	rs7118178	2.717e-06	CELF1,CUGBP1	3372257	0.046	0.88	0.65	0.3	2.1e-05	0.78	0.82	0.74	0.46	4.8e-05	0.44
CELF1	rs10838725	rs10838704	2.182e-06	MTCH2	3372375	0.047	5.9e-10	0.0062	0.38	0.14	0.17	0.19	0.48	0.54	0.9	0.0048
CELF1	rs10838725	rs2293578	3.442e-06	MTCH2	3372375	0.047	5.9e-10	0.0062	0.38	0.14	0.17	0.19	0.48	0.54	0.9	0.0048
CELF1	rs10838725	rs11604680	3.923e-06	MTCH2	3372375	0.048	6.2e-10	0.0063	0.38	0.14	0.17	0.19	0.48	0.54	0.9	0.0049
CELF1	rs10838725	rs2071305	1.543e-06	MTCH2	3372375	0.049	4.4e-08	0.0097	0.47	0.078	0.38	0.58	0.57	0.92	0.63	0.025
CELF1	rs10838725	rs11039255	9.15e-07	MTCH2	3372375	0.05	1.8e-10	0.13	0.45	0.22	0.38	0.21	0.42	0.48	0.55	0.00087
CELF1	rs10838725	rs1317149	1.893e-06	MTCH2	3372375	0.052	1.4e-10	0.12	0.5	0.21	0.37	0.19	0.47	0.45	0.64	0.00097
CELF1	rs10838725	rs12146565	1.596e-06	MTCH2	3372375	0.055	6.5e-09	0.0067	0.33	0.14	0.15	0.22	0.38	0.63	0.85	0.0071
CELF1	rs10838725	rs34958982	3.759e-07	MTCH2	3372375	0.057	1.7e-10	0.13	0.4	0.2	0.42	0.21	0.46	0.46	0.62	0.0011
CELF1	rs10838725	rs67871383	1.108e-05	MTCH2	3372375	0.06	4e-07	0.0032	0.17	0.022	0.4	0.69	0.4	0.95	0.9	0.059
CELF1	rs10838725	rs4752845	5.834e-07	MTCH2	3372375	0.061	1.9e-10	0.14	0.38	0.2	0.43	0.21	0.47	0.46	0.63	0.0012
CELF1	rs10838725	rs12798346	3.654e-07	MTCH2	3372375	0.061	1.9e-10	0.14	0.38	0.2	0.43	0.21	0.47	0.46	0.63	0.0012
CELF1	rs10838725	rs56400411	3.139e-07	MTCH2	3372375	0.061	1.9e-10	0.14	0.38	0.2	0.43	0.21	0.47	0.46	0.63	0.0012
CELF1	rs10838725	rs12419692	2.063e-06	MTCH2	3372375	0.061	1.9e-10	0.14	0.38	0.2	0.43	0.21	0.47	0.46	0.63	0.0012
CELF1	rs10838725	rs4752856	3.978e-07	MTCH2	3372375	0.061	1.9e-10	0.14	0.38	0.2	0.43	0.21	0.47	0.46	0.63	0.0012
CELF1	rs10838725	rs12794570	6.459e-07	MTCH2	3372375	0.061	1.9e-10	0.14	0.38	0.2	0.43	0.21	0.47	0.46	0.63	0.0012
CELF1	rs10838725	rs10838738	4.101e-07	MTCH2	3372375	0.061	1.9e-10	0.14	0.38	0.2	0.43	0.21	0.47	0.46	0.63	0.0012
CELF1	rs10838725	rs12364432	7.543e-06	MTCH2	3372375	0.064	7e-10	0.1	0.39	0.31	0.41	0.29	0.51	0.44	0.92	0.0013
CELF1	rs10838725	rs10838757	1.492e-06	MTCH2	3372375	0.072	3.7e-10	0.12	0.39	0.21	0.43	0.21	0.51	0.51	0.85	0.00086
CELF1	rs10838725	rs7947730	2.104e-06	MTCH2	3372375	0.072	3.8e-10	0.12	0.39	0.21	0.43	0.2	0.51	0.51	0.85	0.00086
CELF1	rs10838725	rs11039390	3.06e-06	MTCH2	3372375	0.072	3.7e-10	0.12	0.39	0.21	0.43	0.2	0.51	0.51	0.85	0.00087
CELF1	rs10838725	rs9909	2.97e-06	MTCH2	3372375	0.072	3.7e-10	0.12	0.39	0.21	0.43	0.21	0.51	0.51	0.85	0.00086
CELF1	rs10838725	rs2290850	2.106e-06	MTCH2	3372375	0.072	3.7e-10	0.12	0.39	0.21	0.43	0.21	0.51	0.51	0.85	0.00086
CELF1	rs10838725	rs2290850	2.106e-06	MTCH2	3372375	0.072	3.7e-10	0.12	0.39	0.21	0.43	0.21	0.51	0.51	0.85	0.00086
CELF1	rs10838725	rs12787330	3.192e-06	MTCH2	3372375	0.072	3.8e-10	0.12	0.39	0.21	0.43	0.21	0.51	0.51	0.85	0.00086
CELF1	rs10838725	rs11605774	2.789e-06	MTCH2	3372375	0.072	3.8e-10	0.12	0.39	0.21	0.43	0.21	0.51	0.51	0.85	0.00086
CELF1	rs10838725	rs4752873	4.759e-06	MTCH2	3372375	0.072	3.7e-10	0.12	0.39	0.21	0.43	0.2	0.51	0.51	0.85	0.00086
CELF1	rs10838725	rs11039426	5.217e-06	MTCH2	3372375	0.072	3.7e-10	0.12	0.39	0.21	0.43	0.21	0.51	0.51	0.85	0.00086
CELF1	rs10838725	rs12418852	8.996e-06	MTCH2	3372375	0.072	3.8e-10	0.12	0.39	0.21	0.43	0.21	0.51	0.51	0.85	0.00086
CELF1	rs10838725	rs4752797	3.15e-06	MTCH2	3372375	0.072	3.7e-10	0.12	0.39	0.21	0.43	0.21	0.51	0.51	0.85	0.00086
CELF1	rs10838725	rs874896	1.729e-07	SLC39A13	3329827	0.073	0.00035	0.44	0.49	0.53	0.31	0.07	0.14	0.31	0.58	0.97
CELF1	rs10838725	rs1534576	2.973e-08	SLC39A13	3329827	0.073	0.00035	0.44	0.49	0.53	0.31	0.07	0.14	0.31	0.58	0.97
CELF1	rs10838725	rs10769264	1.173e-07	SLC39A13	3329827	0.073	0.00035	0.44	0.49	0.53	0.31	0.07	0.14	0.31	0.58	0.97
CELF1	rs10838725	rs10838705	3.468e-08	SLC39A13	3329827	0.073	0.00035	0.44	0.49	0.53	0.31	0.07	0.14	0.31	0.58	0.97
CELF1	rs10838725	rs7947450	3.647e-08	SLC39A13	3329827	0.073	0.00035	0.44	0.49	0.53	0.31	0.07	0.14	0.31	0.58	0.97
CELF1	rs10838725	rs11039225	3.89e-08	SLC39A13	3329827	0.073	0.00035	0.44	0.49	0.53	0.31	0.07	0.14	0.31	0.58	0.97
CELF1	rs10838725	rs10742802	4.275e-08	SLC39A13	3329827	0.073	0.00035	0.44	0.49	0.53	0.31	0.07	0.14	0.31	0.58	0.97
CELF1	rs10838725	rs2293579	2.922e-08	SLC39A13	3329827	0.073	0.00035	0.44	0.49	0.53	0.31	0.07	0.14	0.31	0.58	0.97
CELF1	rs10838725	rs10838709	1.044e-07	SLC39A13	3329827	0.073	0.00035	0.44	0.49	0.53	0.31	0.07	0.14	0.31	0.58	0.97
CELF1	rs10838725	rs12292911	1.881e-08	SLC39A13	3329827	0.073	0.00035	0.44	0.49	0.53	0.31	0.07	0.14	0.31	0.58	0.97
CELF1	rs10838725	rs66749409	3.087e-07	MTCH2	3372375	0.073	2.7e-10	0.17	0.39	0.22	0.53	0.27	0.56	0.52	0.61	0.0019
CELF1	rs10838725	rs11039327	5.31e-07	MTCH2	3372375	0.073	3.7e-10	0.12	0.39	0.21	0.43	0.2	0.51	0.51	0.86	0.00086
CELF1	rs10838725	rs11039412	3.665e-06	MTCH2	3372375	0.073	3.7e-10	0.12	0.39	0.21	0.43	0.2	0.51	0.51	0.85	0.00086
CELF1	rs10838725	rs34128973	4.648e-06	MTCH2	3372375	0.073	3.7e-10	0.12	0.39	0.21	0.43	0.2	0.51	0.51	0.85	0.00086
CELF1	rs10838725	rs11039416	5.056e-06	MTCH2	3372375	0.074	3.7e-10	0.12	0.38	0.22	0.44	0.2	0.51	0.51	0.86	0.00088
CELF1	rs10838725	rs35985502	4.113e-06	MTCH2	3372375	0.074	3.7e-10	0.12	0.39	0.22	0.43	0.2	0.51	0.51	0.86	0.00088
CELF1	rs10838725	rs34910028	2.336e-06	MTCH2	3372375	0.076	3.6e-10	0.12	0.39	0.21	0.43	0.2	0.52	0.52	0.87	0.00089
CELF1	rs10838725	rs3740688	1.42e-08	MTCH2	3372375	0.08	4e-06	0.042	0.93	0.088	0.6	0.25	0.62	0.65	0.66	0.023
CELF1	rs10838725	rs4752881	5.547e-06	MTCH2	3372375	0.088	7.5e-10	0.12	0.31	0.29	0.45	0.24	0.51	0.49	0.97	0.0012
CELF1	rs10838725	rs4752801	3.825e-06	MTCH2	3372375	0.12	2.2e-09	0.18	0.31	0.36	0.52	0.29	0.62	0.58	0.97	0.002
CELF1	rs10838725	rs12361256	5.254e-06	MTCH2	3372375	0.12	2.2e-09	0.18	0.31	0.36	0.52	0.29	0.62	0.58	0.97	0.002
CELF1	rs10838725	rs7103648	3.037e-08	OR4C5	3372627	0.14	0.71	0.66	0.93	0.22	0.014	0.22	0.13	0.48	0.3	0.00035
CELF1	rs10838725	rs6485795	1.69e-06	CELF1,CUGBP1	3372267	0.16	0.58	0.38	0.5	7.9e-05	0.32	0.72	0.18	0.15	0.0072	0.061
CELF1	rs10838725	rs2293576	1.911e-06	CELF1,CUGBP1	3372267	0.17	0.4	0.86	0.4	1e-05	0.84	0.92	0.59	0.91	0.021	0.17
CELF1	rs10838725	rs1017730	5.43e-06	ARFGAP2	3371962	0.17	0.25	0.71	0.88	1.4e-05	0.48	0.71	0.17	0.53	0.028	0.49
CELF1	rs10838725	rs10838703	9.09e-06	CELF1,CUGBP1	3372267	0.18	0.31	0.9	0.31	3.4e-06	0.82	0.98	0.59	1	0.013	0.23
CELF1	rs10838725	rs7103835	1.262e-05	CELF1,CUGBP1	3372267	0.19	0.31	0.9	0.32	3.5e-06	0.82	0.98	0.59	0.99	0.013	0.24
CELF1	rs10838725	rs12794570	6.459e-07	MTCH2	t3372368	0.25	2.1e-05	0.52	0.22	0.34	0.67	0.54	0.71	0.43	0.97	0.023
CELF1	rs10838725	rs11988	6.618e-06	NUP160	3372006	0.28	0.56	0.38	0.94	8.1e-05	0.15	0.59	0.41	0.45	0.75	0.65
CELF1	rs10838725	rs11039159	3.404e-06	NUP160	3372006	0.28	0.56	0.38	0.94	8e-05	0.15	0.59	0.41	0.46	0.75	0.65
CELF1	rs10838725	rs11606683	8.705e-06	NUP160	3372006	0.28	0.56	0.38	0.94	8e-05	0.15	0.59	0.41	0.45	0.76	0.65
CELF1	rs10838725	rs749067	1.229e-05	NUP160	3372006	0.3	0.68	0.4	0.86	6.3e-05	0.17	0.55	0.43	0.45	0.88	0.72
CELF1	rs10838725	rs749067	1.229e-05	NUP160	3372006	0.3	0.68	0.4	0.86	6.3e-05	0.17	0.55	0.43	0.45	0.88	0.72
CELF1	rs10838725	rs7116451	1.901e-05	NUP160	3372006	0.3	0.68	0.39	0.86	6.2e-05	0.17	0.55	0.43	0.45	0.88	0.73
CELF1	rs10838725	rs2856653	1.473e-05	NUP160	3372006	0.34	0.76	0.31	0.89	0.00012	0.19	0.32	0.54	0.39	0.92	0.81
CELF1	rs10838725	rs10838696	1.328e-05	NUP160	3372006	0.34	0.75	0.3	0.89	0.00012	0.19	0.32	0.54	0.4	0.91	0.8
CELF1	rs10838725	rs11039183	1.071e-05	NUP160	3372006	0.35	0.91	0.38	0.9	0.00012	0.17	0.34	0.57	0.56	0.77	0.72
CELF1	rs10838725	rs1685404	8.106e-07	MTCH2	3372375	0.43	1.9e-05	0.053	0.057	0.24	0.72	0.89	0.91	0.74	0.66	0.44
CELF1	rs10838725	rs11039131	5.181e-06	MTCH2	3372375	0.59	8.7e-05	0.14	0.026	0.38	0.79	0.86	0.98	0.88	0.64	0.4
BIN1	rs6733839	rs4663098	1.662e-11	BIN1	2574665	0.00027	0.79	0.79	0.017	6.9e-05	0.13	0.44	0.51	0.92	0.023	0.6
BIN1	rs6733839	rs3845674	2.988e-12	BIN1	2574665	0.00027	0.79	0.79	0.017	6.9e-05	0.13	0.44	0.51	0.92	0.023	0.6
BIN1	rs6733839	rs10929007	3.35e-12	BIN1	2574665	0.00027	0.79	0.79	0.017	6.9e-05	0.13	0.44	0.51	0.92	0.023	0.6
BIN1	rs6733839	rs4663099	2.738e-12	BIN1	2574665	0.00027	0.79	0.79	0.017	6.9e-05	0.13	0.44	0.51	0.92	0.023	0.6
BIN1	rs6733839	rs10929009	3.082e-12	BIN1	2574665	0.00027	0.79	0.79	0.017	6.9e-05	0.13	0.44	0.51	0.92	0.023	0.6
BIN1	rs6733839	rs10200967	6.154e-09	BIN1	2574665	0.0011	0.56	0.93	0.034	9.9e-05	0.11	0.29	0.64	0.94	0.13	0.35
BIN1	rs6733839	rs1866235	1.583e-06	WDR33	2575058	0.0015	0.63	0.96	0.043	0.58	0.066	0.28	0.17	0.6	0.045	0.41
BIN1	rs6733839	rs17014923	4.283e-08	WDR33	2575058	0.0035	0.11	0.64	0.075	0.97	0.54	0.93	0.15	0.34	0.00046	0.89
BIN1	rs6733839	rs34546266	1.861e-05	WDR33	2575118	0.01	0.97	0.038	0.72	0.23	0.13	0.89	0.45	0.73	0.083	0.00023
BIN1	rs6733839	rs55646068	8.933e-13	UGGT1	2504899	0.011	0.73	0.015	0.64	0.00044	0.028	0.89	0.64	0.057	0.13	0.48
BIN1	rs6733839	rs7584040	1.302e-05	PROC	2504613	0.016	0.47	0.043	0.92	0.47	0.96	0.97	0.66	0.54	0.00012	0.43
BIN1	rs6733839	rs4663104	1.745e-13	UGGT1	2504899	0.018	0.91	0.034	0.75	0.00014	0.034	0.92	0.66	0.064	0.16	0.48
BIN1	rs6733839	rs62158731	3.407e-13	BIN1	2574686	0.019	0.00013	0.7	0.86	0.13	0.3	0.76	0.71	0.24	0.18	0.062
BIN1	rs6733839	rs61308109	4.724e-13	UGGT1	2504899	0.019	0.89	0.029	0.73	0.00011	0.035	0.91	0.61	0.074	0.14	0.57
BIN1	rs6733839	rs72838287	7.407e-14	UGGT1	2504899	0.019	0.89	0.039	0.75	0.00011	0.032	0.93	0.64	0.068	0.16	0.51
BIN1	rs6733839	rs72838226	4.881e-13	UGGT1	2504899	0.02	0.92	0.032	0.76	0.00015	0.037	0.88	0.67	0.06	0.18	0.51
BIN1	rs6733839	rs55669136	5.497e-13	UGGT1	2504899	0.02	0.92	0.032	0.76	0.00015	0.037	0.88	0.67	0.06	0.18	0.51
BIN1	rs6733839	rs57724183	3.179e-13	UGGT1	2504899	0.02	0.92	0.032	0.76	0.00015	0.037	0.88	0.67	0.06	0.18	0.51
BIN1	rs6733839	rs1583647	3.927e-13	UGGT1	2504899	0.02	0.92	0.032	0.76	0.00015	0.037	0.88	0.68	0.06	0.18	0.51
BIN1	rs6733839	rs6714558	3.755e-13	UGGT1	2504899	0.02	0.91	0.034	0.76	0.00014	0.036	0.91	0.67	0.063	0.17	0.51
BIN1	rs6733839	rs60572885	4.871e-13	UGGT1	2504899	0.02	0.91	0.034	0.76	0.00014	0.036	0.91	0.67	0.063	0.17	0.51
BIN1	rs6733839	rs56193035	2.33e-13	UGGT1	2504899	0.02	0.91	0.034	0.76	0.00014	0.036	0.91	0.67	0.063	0.17	0.51
BIN1	rs6733839	rs59176034	1.649e-13	UGGT1	2504899	0.02	0.91	0.034	0.76	0.00013	0.035	0.91	0.67	0.064	0.17	0.51
BIN1	rs6733839	rs72838284	3.169e-13	UGGT1	2504899	0.02	0.91	0.034	0.76	0.00013	0.035	0.91	0.67	0.064	0.17	0.51
BIN1	rs6733839	rs72838285	1.103e-13	UGGT1	2504899	0.02	0.91	0.034	0.76	0.00013	0.035	0.91	0.67	0.064	0.17	0.51
BIN1	rs6733839	rs11678744	1.662e-13	UGGT1	2504899	0.021	0.94	0.028	0.76	0.0002	0.036	0.84	0.69	0.057	0.21	0.5
BIN1	rs6733839	rs72838215	2.825e-13	UGGT1	2504899	0.023	0.94	0.029	0.77	0.00021	0.038	0.84	0.7	0.058	0.21	0.52
BIN1	rs6733839	rs11554586	1.845e-06	UGGT1	2504899	0.023	0.95	0.028	0.78	0.00022	0.038	0.83	0.68	0.058	0.21	0.53
BIN1	rs6733839	rs11689089	2.077e-13	UGGT1	2504899	0.023	0.94	0.029	0.77	0.00021	0.038	0.84	0.7	0.058	0.21	0.52
BIN1	rs6733839	rs11685593	1.511e-12	UGGT1	2504899	0.023	0.94	0.029	0.77	0.00021	0.038	0.84	0.7	0.058	0.21	0.52
BIN1	rs6733839	rs56405130	2.519e-13	UGGT1	2504899	0.024	0.92	0.029	0.79	0.00026	0.041	0.83	0.68	0.063	0.21	0.53
BIN1	rs6733839	rs1530047	1.218e-09	AMMECR1L	2575164	0.025	0.00028	0.85	0.41	0.035	0.17	0.93	0.49	0.75	0.36	0.4
BIN1	rs6733839	rs10207628	8.881e-10	AMMECR1L	2575164	0.025	0.00028	0.85	0.41	0.035	0.17	0.93	0.49	0.75	0.36	0.4
BIN1	rs6733839	rs10207708	8.084e-09	AMMECR1L	2575164	0.026	0.00029	0.84	0.41	0.035	0.17	0.94	0.49	0.76	0.36	0.4
BIN1	rs6733839	rs11887884	3.72e-09	AMMECR1L	2575164	0.027	0.00045	0.82	0.56	0.057	0.14	0.85	0.43	0.63	0.29	0.39
BIN1	rs6733839	rs719054	3.996e-17	GPR17,LIMS2,LOC100291428	2504759	0.027	4.8e-05	0.31	0.66	0.065	0.31	0.18	0.54	0.93	0.072	0.46
BIN1	rs6733839	rs58682665	2.203e-17	GPR17,LIMS2,LOC100291428	2504759	0.028	4.6e-05	0.31	0.67	0.068	0.32	0.18	0.55	0.96	0.075	0.46
BIN1	rs6733839	rs28434131	2.288e-07	IWS1	2574913	0.03	0.17	0.64	0.037	0.95	0.94	0.084	0.77	0.00086	0.1	0.064
BIN1	rs6733839	rs28434131	2.288e-07	MYO7B	2504672	0.03	0.23	0.63	0.0014	0.062	0.85	0.63	0.77	0.67	0.61	0.29
BIN1	rs6733839	rs10166461	5.203e-10	AMMECR1L	2575164	0.03	0.00036	0.78	0.45	0.041	0.18	0.95	0.49	0.8	0.36	0.38
BIN1	rs6733839	rs749006	6.819e-10	AMMECR1L	2575164	0.03	0.00037	0.77	0.46	0.041	0.18	0.95	0.49	0.81	0.36	0.38
BIN1	rs6733839	rs72959016	4.494e-05	IWS1	2574889	0.031	0.8	0.015	0.96	0.63	0.1	0.56	0.44	0.11	0.00031	0.71
BIN1	rs6733839	rs1060743	1.73e-12	IWS1	2574923	0.032	0.0005	0.46	0.38	0.27	0.19	0.042	0.3	0.23	0.01	0.082
BIN1	rs6733839	rs13025717	3.561e-16	MYO7B	2504655	0.035	0.66	0.53	0.32	0.22	0.8	0.28	0.65	0.82	0.66	0.00023
BIN1	rs6733839	rs13025765	2.017e-16	MYO7B	2504655	0.035	0.66	0.53	0.32	0.22	0.8	0.28	0.65	0.82	0.66	0.00023
BIN1	rs6733839	rs12618593	7.47e-16	MYO7B	2504655	0.035	0.66	0.53	0.32	0.22	0.8	0.28	0.66	0.82	0.66	0.00023
BIN1	rs6733839	rs12617835	9.812e-15	MYO7B	2504655	0.035	0.66	0.53	0.32	0.22	0.8	0.28	0.66	0.82	0.66	0.00023
BIN1	rs6733839	rs7584040	1.302e-05	SAP130	2575221	0.041	0.96	0.78	0.31	0.28	0.73	0.5	0.55	0.00011	0.64	0.092
BIN1	rs6733839	rs75836995	2.434e-06	WDR33	2575105	0.042	0.097	0.32	0.51	0.19	0.00065	0.11	0.66	0.79	0.12	0.6
BIN1	rs6733839	rs34854727	5.353e-09	IWS1	2574913	0.042	0.21	0.69	0.06	0.95	0.87	0.066	0.69	0.00091	0.11	0.094
BIN1	rs6733839	rs28434131	2.288e-07	IWS1	2574912	0.044	0.26	0.41	0.001	0.15	0.3	0.23	0.6	0.089	0.076	0.76
BIN1	rs6733839	rs28434131	2.288e-07	UGGT1	2504962	0.047	0.36	0.23	0.0015	0.86	0.2	0.2	0.84	0.54	0.92	0.15
BIN1	rs6733839	rs34854727	5.353e-09	MYO7B	2504672	0.048	0.34	0.74	0.0011	0.12	0.75	0.6	0.77	0.59	0.6	0.32
BIN1	rs6733839	rs873270	2.61e-08	IWS1	2574913	0.049	0.26	0.77	0.075	0.94	0.83	0.065	0.64	0.00091	0.11	0.12
BIN1	rs6733839	rs34546266	1.861e-05	UGGT1	2504942	0.049	0.17	0.45	0.97	0.99	0.027	0.52	0.99	0.93	0.19	0.00015
BIN1	rs6733839	rs4663096	4.17e-09	IWS1	2574913	0.05	0.26	0.8	0.079	0.93	0.84	0.064	0.63	0.00092	0.11	0.13
BIN1	rs6733839	rs4663097	3.605e-09	IWS1	2574913	0.05	0.26	0.8	0.079	0.93	0.84	0.064	0.63	0.00092	0.11	0.13
BIN1	rs6733839	rs28434131	2.288e-07	SAP130	2575218	0.052	0.49	0.72	0.28	0.92	0.5	0.085	0.57	0.0018	0.85	0.88
BIN1	rs6733839	rs28434131	2.288e-07	SAP130	2575221	0.055	0.92	0.86	0.99	0.68	0.69	0.15	0.43	6.3e-05	0.32	0.34
BIN1	rs6733839	rs35832505	3.003e-09	SAP130	2575221	0.057	0.93	0.88	0.99	0.67	0.71	0.15	0.45	8.2e-05	0.33	0.36
BIN1	rs6733839	rs34854727	5.353e-09	SAP130	2575221	0.057	0.95	0.89	0.92	0.69	0.68	0.2	0.42	3.5e-05	0.31	0.33
BIN1	rs6733839	rs873270	2.61e-08	SAP130	2575221	0.063	0.99	0.95	0.86	0.67	0.71	0.25	0.43	3.3e-05	0.3	0.35
BIN1	rs6733839	rs34546266	1.861e-05	WDR33	2575117	0.065	1	0.23	0.93	0.44	0.12	0.47	0.87	0.62	0.24	3.3e-05
BIN1	rs6733839	rs10194375	5.407e-13	BIN1	2574658	0.068	0.59	0.44	0.1	0.45	0.8	0.43	0.00055	0.24	0.32	0.08
BIN1	rs6733839	rs11682128	8.143e-13	BIN1	2574658	0.072	0.6	0.4	0.094	0.45	0.76	0.42	0.0008	0.23	0.33	0.091
BIN1	rs6733839	rs4663096	4.17e-09	SAP130	2575221	0.072	0.97	0.95	0.88	0.68	0.71	0.29	0.44	3.7e-05	0.3	0.38
BIN1	rs6733839	rs4663096	4.17e-09	MYO7B	2504672	0.073	0.46	0.78	0.0012	0.2	0.68	0.58	0.77	0.56	0.6	0.35
BIN1	rs6733839	rs4663097	3.605e-09	SAP130	2575221	0.073	0.97	0.95	0.88	0.68	0.71	0.29	0.44	3.6e-05	0.3	0.38
BIN1	rs6733839	rs4663097	3.605e-09	MYO7B	2504672	0.074	0.47	0.78	0.0012	0.2	0.68	0.58	0.77	0.56	0.6	0.35
BIN1	rs6733839	rs7583814	6.625e-09	SAP130	2575221	0.078	0.96	0.97	0.83	0.66	0.76	0.34	0.43	3.1e-05	0.3	0.43
BIN1	rs6733839	rs13025717	3.561e-16	WDR33	2575117	0.081	0.57	0.31	0.56	0.28	0.35	0.84	0.83	0.68	0.28	0.00011
BIN1	rs6733839	rs13025717	3.561e-16	UGGT1	2504942	0.081	0.46	0.99	0.36	0.73	0.17	0.27	0.77	0.44	0.12	0.00027
BIN1	rs6733839	rs13025765	2.017e-16	WDR33	2575117	0.081	0.57	0.31	0.56	0.28	0.35	0.84	0.83	0.68	0.28	0.00011
BIN1	rs6733839	rs13025765	2.017e-16	UGGT1	2504942	0.081	0.46	0.99	0.36	0.73	0.17	0.27	0.77	0.44	0.12	0.00027
BIN1	rs6733839	rs12618593	7.47e-16	WDR33	2575117	0.081	0.58	0.31	0.56	0.28	0.35	0.84	0.83	0.68	0.28	0.00011
BIN1	rs6733839	rs12618593	7.47e-16	UGGT1	2504942	0.081	0.46	0.99	0.35	0.73	0.17	0.27	0.77	0.44	0.12	0.00027
BIN1	rs6733839	rs12617835	9.812e-15	WDR33	2575117	0.081	0.58	0.31	0.56	0.28	0.35	0.84	0.83	0.68	0.28	0.00011
BIN1	rs6733839	rs12617835	9.812e-15	UGGT1	2504942	0.081	0.46	0.99	0.35	0.73	0.17	0.27	0.77	0.44	0.12	0.00027
BIN1	rs6733839	rs13029812	2.311e-09	SAP130	2575221	0.082	0.95	0.99	0.65	0.66	0.81	0.54	0.39	2.1e-05	0.35	0.59
BIN1	rs6733839	rs35968837	4.652e-05	WDR33	2575117	0.085	0.99	0.22	0.94	0.46	0.18	0.48	0.9	0.65	0.26	2.4e-05
BIN1	rs6733839	rs13025717	3.561e-16	UGGT1	2504939	0.093	0.87	0.43	0.45	0.18	0.6	0.26	0.8	0.82	0.51	0.00028
BIN1	rs6733839	rs13025765	2.017e-16	UGGT1	2504939	0.093	0.87	0.43	0.45	0.18	0.6	0.26	0.8	0.82	0.51	0.00028
BIN1	rs6733839	rs12618593	7.47e-16	UGGT1	2504939	0.093	0.87	0.43	0.44	0.18	0.6	0.26	0.8	0.82	0.51	0.00028
BIN1	rs6733839	rs12617835	9.812e-15	UGGT1	2504939	0.093	0.87	0.43	0.44	0.18	0.6	0.26	0.8	0.82	0.51	0.00027
BIN1	rs6733839	rs72843896	1.508e-06	AMMECR1L	2575178	0.098	0.48	0.16	0.49	0.00012	0.38	0.62	0.14	0.95	0.7	0.68
BIN1	rs6733839	rs72843900	1.489e-06	AMMECR1L	2575178	0.098	0.48	0.16	0.5	0.00011	0.37	0.64	0.13	0.95	0.69	0.69
BIN1	rs6733839	rs35860453	2.407e-09	SAP130	2575221	0.1	0.93	1	0.83	0.7	0.79	0.46	0.43	2.8e-05	0.31	0.51
BIN1	rs6733839	rs13031703	2.76e-06	WDR33	2575117	0.1	0.79	0.26	0.88	0.41	0.17	0.58	0.81	0.49	0.28	3.7e-05
BIN1	rs6733839	rs62158732	7.286e-06	WDR33	2575117	0.1	0.79	0.25	0.88	0.41	0.17	0.58	0.81	0.48	0.28	3.6e-05
BIN1	rs6733839	rs13004848	6.761e-09	SAP130	2575221	0.11	0.89	0.92	0.89	0.91	0.74	0.49	0.51	2.5e-05	0.34	0.44
BIN1	rs6733839	rs12989701	8.291e-10	SAP130	2575221	0.11	0.89	0.92	0.89	0.91	0.74	0.49	0.51	2.5e-05	0.34	0.44
BIN1	rs6733839	rs55636820	2.996e-07	AMMECR1L	2575178	0.12	0.59	0.16	0.65	9e-05	0.38	0.68	0.28	0.96	0.69	0.62
BIN1	rs6733839	rs36085158	2.743e-09	SAP130	2575221	0.12	0.91	0.99	0.82	0.71	0.82	0.55	0.43	2.7e-05	0.31	0.58
BIN1	rs6733839	rs7557280	1.723e-09	SAP130	2575221	0.12	0.91	0.99	0.82	0.71	0.83	0.55	0.43	2.7e-05	0.31	0.58
BIN1	rs6733839	rs12994284	2.111e-09	SAP130	2575221	0.12	0.91	0.99	0.82	0.71	0.82	0.55	0.43	2.7e-05	0.31	0.58
BIN1	rs6733839	rs34745987	1.448e-09	SAP130	2575221	0.12	0.91	0.99	0.82	0.71	0.82	0.55	0.43	2.7e-05	0.31	0.58
BIN1	rs6733839	rs71414738	2.203e-09	SAP130	2575221	0.12	0.91	0.99	0.82	0.72	0.82	0.55	0.43	2.7e-05	0.31	0.57
BIN1	rs6733839	rs6710467	2.736e-09	SAP130	2575221	0.12	0.87	0.91	0.94	0.91	0.7	0.49	0.53	3.3e-05	0.34	0.44
BIN1	rs6733839	rs11694743	1.122e-07	BIN1	2574687	0.13	0.76	0.34	0.42	0.15	0.27	0.97	0.00026	0.32	0.026	7.1e-05
BIN1	rs6733839	rs17014873	1.182e-06	AMMECR1L	2575178	0.17	0.81	0.58	0.9	0.00019	0.93	0.44	0.12	0.94	0.57	0.058
BIN1	rs6733839	rs6431223	2.5e-11	SFT2D3	2504774	0.18	0.16	0.65	0.28	0.00038	0.15	0.2	0.96	0.77	0.85	0.8
BIN1	rs6733839	rs56117224	2.426e-06	BIN1	2574687	0.21	0.65	0.067	0.68	0.4	0.58	0.82	0.00053	0.028	0.15	0.048
BIN1	rs6733839	rs749007	1.809e-06	BIN1	2574687	0.21	0.65	0.043	0.74	0.46	0.6	0.75	0.00045	0.024	0.15	0.11
BIN1	rs6733839	rs11682186	1.85e-06	BIN1	2574687	0.21	0.65	0.043	0.74	0.46	0.6	0.75	0.00045	0.024	0.15	0.11
BIN1	rs6733839	rs11904144	1.851e-06	BIN1	2574687	0.21	0.65	0.042	0.76	0.46	0.59	0.75	0.00043	0.021	0.15	0.11
BIN1	rs6733839	rs6431220	1.016e-13	MYO7B	2504718	0.23	0.44	0.34	0.81	0.00013	0.63	0.17	0.59	0.32	0.33	0.44
BIN1	rs6733839	rs7559175	4.528e-14	MYO7B	2504718	0.23	0.44	0.35	0.82	0.00013	0.64	0.18	0.6	0.3	0.33	0.43
BIN1	rs6733839	rs56368748	4.456e-21	SFT2D3	2504775	0.24	0.17	0.43	0.51	0.71	0.31	0.34	0.9	0.47	0.24	0.001
BIN1	rs6733839	rs1866235	1.583e-06	IWS1	2574908	0.27	0.31	0.23	0.3	0.35	0.74	0.42	0.4	0.49	0.0014	0.8
BIN1	rs6733839	rs7566991	5.312e-10	POLR2D	2575158	0.29	0.65	0.67	0.55	0.00024	0.27	0.32	0.55	0.73	0.11	0.076
BIN1	rs6733839	rs7575209	4.722e-10	POLR2D	2575158	0.29	0.64	0.67	0.55	0.00028	0.26	0.31	0.55	0.72	0.11	0.08
BIN1	rs6733839	rs13410629	5.339e-10	POLR2D	2575158	0.3	0.66	0.67	0.57	0.00018	0.29	0.36	0.55	0.74	0.11	0.069
BIN1	rs6733839	rs6431219	6.096e-18	SAP130	2575197	0.37	0.00033	0.44	0.7	0.42	0.7	0.098	0.17	0.11	0.21	0.16
BIN1	rs6733839	rs749006	6.819e-10	POLR2D	2575158	0.44	0.6	0.89	0.85	0.00025	0.46	0.25	0.53	0.81	0.066	0.049
BIN1	rs6733839	rs17014923	4.283e-08	MYO7B	2574967	0.45	0.58	0.67	0.18	0.34	0.31	0.74	0.72	0.76	0.9	0.00035
BIN1	rs6733839	rs10166461	5.203e-10	POLR2D	2575158	0.45	0.6	0.9	0.86	0.00025	0.47	0.24	0.53	0.82	0.066	0.048
BIN1	rs6733839	rs1077666	5.797e-06	SFT2D3	2504770	0.5	0.41	0.18	0.95	0.61	0.98	0.88	0.058	0.65	2.4e-05	0.93
BIN1	rs6733839	rs72846701	2.456e-11	LOC100128699	2574613	0.51	0.00031	0.72	0.079	0.067	0.31	0.9	0.54	0.44	0.39	0.28
BIN1	rs6733839	rs58402148	3.169e-11	LOC100128699	2574613	0.53	0.00036	0.67	0.081	0.071	0.31	0.95	0.47	0.44	0.37	0.33
BIN1	rs6733839	rs11690153	5.413e-11	LOC100128699	2574613	0.57	0.00047	0.74	0.078	0.059	0.22	0.73	0.62	0.45	0.3	0.23
BIN1	rs6733839	rs4663095	2.954e-06	SAP130	2575208	0.6	0.27	0.5	0.8	0.46	0.00063	0.68	0.78	0.66	0.29	0.84
BIN1	rs6733839	rs11680911	1.6e-25	SAP130	2575197	0.68	0.0009	0.53	0.46	0.21	0.41	0.041	0.13	0.25	0.45	0.38
BIN1	rs6733839	rs7561528	3.777e-27	SAP130	2575197	0.68	0.0009	0.53	0.46	0.21	0.4	0.041	0.13	0.25	0.45	0.38
BIN1	rs6733839	rs35114168	1.053e-25	MAP3K2	2574806	0.75	0.42	0.13	0.9	0.57	0.44	0.00096	0.44	0.6	0.86	0.51
BIN1	rs6733839	rs730482	5.43e-28	ERCC3	2574759	0.75	0.42	0.92	0.88	0.67	0.00018	0.47	0.36	0.12	0.71	0.63
BIN1	rs6733839	rs744373	3.091e-27	ERCC3	2574759	0.75	0.42	0.92	0.88	0.67	0.00018	0.47	0.36	0.12	0.71	0.63
BIN1	rs6733839	rs55646068	8.933e-13	POLR2D	2575141	0.76	0.75	0.48	0.035	0.17	0.14	0.86	0.16	0.2	0.27	0.00043
BIN1	rs6733839	rs11887884	3.72e-09	MYO7B	2574967	0.81	0.2	0.85	0.45	0.47	0.093	0.83	0.81	0.49	0.85	0.00021
BIN1	rs6733839	rs72843817	7.187e-05	SFT2D3	2504770	0.94	0.38	0.68	0.48	0.99	0.64	0.38	0.088	0.9	0.00033	0.79
BIN1	rs6733839	rs72843819	8.704e-05	SFT2D3	2504770	0.94	0.38	0.68	0.48	0.99	0.64	0.38	0.088	0.9	0.00033	0.79
BIN1	rs6733839	rs11899372	9.255e-05	SFT2D3	2504770	0.96	0.37	0.69	0.47	0.97	0.66	0.4	0.093	0.84	0.00022	0.71
BIN1	rs6733839	rs11903472	3.065e-05	SFT2D3	2504770	0.96	0.37	0.69	0.48	0.98	0.65	0.4	0.092	0.85	0.00023	0.72
BIN1	rs6733839	rs745717	1.309e-15	IWS1	2574925	0.96	0.84	0.23	0.19	0.00033	0.39	0.45	0.053	0.97	0.06	0.74
CD2AP	rs10948363	rs13200221	3.704e-06	CD2AP	2909469	0.00013	0.01	0.23	0.9	0.97	0.26	0.15	0.16	0.58	0.00065	0.37
CD2AP	rs10948363	rs12202615	9.497e-09	CD2AP	2909469	0.00018	0.24	0.4	0.31	0.1	0.18	0.1	0.17	0.71	0.0021	0.83
CD2AP	rs10948363	rs7772202	7.434e-09	CD2AP	2909469	0.00018	0.25	0.42	0.31	0.096	0.18	0.1	0.17	0.72	0.0021	0.85
CD2AP	rs10948363	rs4711895	6.389e-09	CD2AP	2909469	0.0002	0.38	0.44	0.25	0.081	0.24	0.098	0.15	0.68	0.0033	0.99
CD2AP	rs10948363	rs6904933	1.259e-08	CD2AP	2909469	0.0002	0.38	0.44	0.25	0.082	0.24	0.098	0.15	0.68	0.0032	1
CD2AP	rs10948363	rs9349417	3.752e-10	CD2AP	2909469	0.00042	0.008	0.68	0.94	0.79	0.57	0.08	0.26	0.43	0.0021	0.5
CD2AP	rs10948363	rs9381581	2.707e-10	CD2AP	2909469	0.00042	0.008	0.68	0.94	0.79	0.57	0.08	0.26	0.43	0.0021	0.51
CD2AP	rs10948363	rs7740963	7.59e-11	CD2AP	2909469	0.00051	0.0037	0.58	0.63	0.88	0.77	0.32	0.19	0.62	0.00045	0.68
CD2AP	rs10948363	rs9381562	6.931e-11	CD2AP	2909469	0.00051	0.0036	0.58	0.63	0.87	0.78	0.31	0.19	0.63	0.00045	0.68
CD2AP	rs10948363	rs9473117	5.559e-11	CD2AP	2909469	0.00051	0.0035	0.58	0.63	0.86	0.78	0.31	0.19	0.63	0.00046	0.69
CD2AP	rs10948363	rs4711895	6.389e-09	CD2AP	2909465	0.00064	0.085	0.47	0.98	0.14	0.83	0.034	0.27	0.035	0.0013	0.41
CD2AP	rs10948363	rs6904933	1.259e-08	CD2AP	2909465	0.00064	0.085	0.47	0.98	0.14	0.83	0.034	0.27	0.035	0.0013	0.42
CD2AP	rs10948363	rs9381563	9.047e-11	CD2AP	2909469	0.00073	0.075	0.62	0.33	0.62	0.72	0.12	0.18	0.5	0.0056	0.31
CD2AP	rs10948363	rs9369695	7.938e-11	CD2AP	2909469	0.00081	0.0062	0.64	0.79	0.83	0.64	0.21	0.25	0.49	0.0012	0.81
CD2AP	rs10948363	rs4715018	8.919e-11	CD2AP	2909469	0.00083	0.0064	0.64	0.8	0.83	0.63	0.2	0.25	0.48	0.0012	0.82
CD2AP	rs10948363	rs2171086	1.566e-10	CD2AP	2909469	0.00083	0.0057	0.64	0.73	0.88	0.61	0.22	0.22	0.48	0.0013	0.9
CD2AP	rs10948363	rs9381564	5.765e-11	CD2AP	2909469	0.00087	0.0067	0.65	0.81	0.83	0.62	0.2	0.26	0.47	0.0013	0.84
CD2AP	rs10948363	rs9473119	7.55e-11	CD2AP	2909469	0.00089	0.0069	0.66	0.82	0.83	0.61	0.19	0.26	0.47	0.0014	0.85
CD2AP	rs10948363	rs4711878	1.529e-10	CD2AP	2909469	0.00089	0.0069	0.65	0.81	0.82	0.61	0.19	0.26	0.46	0.0014	0.85
CD2AP	rs10948363	rs1004173	6.153e-11	CD2AP	2909469	0.0009	0.0069	0.65	0.81	0.82	0.61	0.19	0.26	0.46	0.0014	0.85
CD2AP	rs10948363	rs9367279	8.121e-11	CD2AP	2909469	0.0009	0.0069	0.65	0.81	0.82	0.61	0.19	0.26	0.46	0.0014	0.85
CD2AP	rs10948363	rs9296558	6.185e-11	CD2AP	2909469	0.0009	0.0069	0.65	0.81	0.82	0.61	0.19	0.26	0.46	0.0014	0.85
CD2AP	rs10948363	rs9296559	6.005e-11	CD2AP	2909469	0.0009	0.0069	0.65	0.81	0.82	0.61	0.19	0.26	0.46	0.0014	0.85
CD2AP	rs10948363	rs9473126	8.223e-11	CD2AP	2909469	0.0009	0.0069	0.65	0.81	0.82	0.61	0.19	0.26	0.46	0.0014	0.85
CD2AP	rs10948363	rs4715025	7.39e-11	CD2AP	2909469	0.0009	0.0069	0.65	0.81	0.82	0.61	0.19	0.26	0.46	0.0014	0.85
CD2AP	rs10948363	rs9296561	1.648e-10	CD2AP	2909469	0.0009	0.0069	0.65	0.81	0.82	0.61	0.19	0.26	0.46	0.0014	0.85
CD2AP	rs10948363	rs7749167	3.715e-10	CD2AP	2909469	0.0009	0.0069	0.65	0.81	0.82	0.61	0.19	0.26	0.46	0.0014	0.85
CD2AP	rs10948363	rs9296564	1.088e-10	CD2AP	2909469	0.0009	0.0069	0.65	0.81	0.82	0.61	0.19	0.26	0.46	0.0014	0.85
CD2AP	rs10948363	rs1485780	1.865e-10	CD2AP	2909469	0.0009	0.0069	0.65	0.81	0.82	0.61	0.19	0.26	0.46	0.0014	0.85
CD2AP	rs10948363	rs9381578	2.281e-10	CD2AP	2909469	0.0009	0.0069	0.65	0.81	0.82	0.61	0.19	0.26	0.46	0.0014	0.85
CD2AP	rs10948363	rs10456570	2.339e-10	CD2AP	2909469	0.0009	0.0069	0.65	0.81	0.82	0.61	0.19	0.26	0.46	0.0014	0.85
CD2AP	rs10948363	rs6903331	1.815e-10	CD2AP	2909469	0.0009	0.0069	0.65	0.81	0.82	0.61	0.19	0.26	0.46	0.0014	0.85
CD2AP	rs10948363	rs2396825	2.581e-10	CD2AP	2909469	0.0009	0.0069	0.65	0.81	0.83	0.61	0.19	0.26	0.46	0.0014	0.85
CD2AP	rs10948363	rs9463342	2.521e-10	CD2AP	2909469	0.0009	0.0064	0.65	0.79	0.85	0.61	0.2	0.25	0.46	0.0014	0.87
CD2AP	rs10948363	rs10948367	3.066e-10	CD2AP	2909469	0.0009	0.0063	0.65	0.79	0.85	0.61	0.2	0.25	0.46	0.0014	0.88
CD2AP	rs10948363	rs9381575	2.385e-10	CD2AP	2909469	0.00091	0.0071	0.65	0.81	0.82	0.61	0.19	0.26	0.46	0.0015	0.85
CD2AP	rs10948363	rs9395279	3.078e-10	CD2AP	2909469	0.00091	0.0067	0.66	0.78	0.85	0.63	0.18	0.25	0.46	0.0015	0.86
CD2AP	rs10948363	rs9395283	2.637e-10	CD2AP	2909469	0.00091	0.0069	0.65	0.82	0.82	0.61	0.19	0.26	0.46	0.0014	0.85
CD2AP	rs10948363	rs9349415	2.62e-10	CD2AP	2909469	0.00091	0.0069	0.65	0.82	0.82	0.61	0.19	0.26	0.46	0.0014	0.85
CD2AP	rs10948363	rs9349416	2.622e-10	CD2AP	2909469	0.00091	0.0069	0.65	0.82	0.82	0.61	0.19	0.26	0.46	0.0014	0.85
CD2AP	rs10948363	rs7754282	1.647e-10	CD2AP	2909469	0.00092	0.007	0.65	0.82	0.83	0.61	0.19	0.26	0.46	0.0014	0.85
CD2AP	rs10948363	rs6904764	1.998e-10	CD2AP	2909469	0.00092	0.007	0.65	0.82	0.83	0.61	0.19	0.26	0.46	0.0014	0.85
CD2AP	rs10948363	rs9473128	1.884e-10	CD2AP	2909469	0.00092	0.007	0.65	0.82	0.83	0.61	0.19	0.26	0.46	0.0014	0.85
CD2AP	rs10948363	rs74607583	1.466e-09	CD2AP	2909469	0.00092	0.007	0.65	0.82	0.82	0.61	0.19	0.26	0.46	0.0014	0.85
CD2AP	rs10948363	rs2171089	1.078e-10	CD2AP	2909469	0.00092	0.007	0.65	0.82	0.82	0.61	0.19	0.26	0.46	0.0014	0.85
CD2AP	rs10948363	rs6931478	1.671e-10	CD2AP	2909469	0.00094	0.0068	0.64	0.81	0.83	0.62	0.19	0.26	0.47	0.0014	0.86
CD2AP	rs10948363	rs9349409	1.541e-10	CD2AP	2909469	0.00094	0.0068	0.64	0.81	0.83	0.62	0.19	0.26	0.47	0.0014	0.86
CD2AP	rs10948363	rs7738044	1.424e-10	CD2AP	2909469	0.00094	0.0068	0.64	0.81	0.83	0.62	0.19	0.26	0.47	0.0014	0.86
CD2AP	rs10948363	rs4711880	6.312e-11	CD2AP	2909469	0.00094	0.0067	0.64	0.82	0.83	0.62	0.19	0.26	0.47	0.0014	0.86
CD2AP	rs10948363	rs13212790	3.252e-10	CD2AP	2909469	0.00094	0.007	0.67	0.8	0.85	0.62	0.21	0.25	0.47	0.0013	0.84
CD2AP	rs10948363	rs9381563	9.047e-11	CD2AP	2909475	0.0012	0.039	0.31	0.5	0.27	0.47	0.26	0.2	0.23	0.92	0.041
CD2AP	rs10948363	rs9473122	1.551e-10	CD2AP	2909469	0.0013	0.0054	0.7	0.87	0.96	0.67	0.16	0.28	0.5	0.00082	0.92
CD2AP	rs10948363	rs7740538	4.237e-08	CD2AP	2909465	0.0023	0.12	0.88	0.95	0.19	0.9	0.072	0.48	0.018	0.0052	0.88
CD2AP	rs10948363	rs1931838	7.731e-05	GPR115,GPR111	2909500	0.0081	0.6	0.61	0.43	0.00079	0.035	0.33	0.13	0.4	0.99	0.29
CD2AP	rs10948363	rs6904129	7.21e-07	MEP1A	2909274	0.0086	0.057	0.79	0.022	0.25	0.00055	0.67	0.94	0.22	0.55	0.76
CD2AP	rs10948363	rs7775178	6.682e-07	MEP1A	2909274	0.0089	0.039	0.88	0.033	0.24	0.00036	0.66	1	0.28	0.62	0.78
CD2AP	rs10948363	rs7754332	3.178e-07	MEP1A	2909274	0.0097	0.042	0.83	0.029	0.26	0.00039	0.65	0.95	0.29	0.6	0.77
CD2AP	rs10948363	rs6902842	6.963e-07	MEP1A	2909274	0.0098	0.042	0.82	0.028	0.26	0.00039	0.65	0.94	0.29	0.6	0.77
CD2AP	rs10948363	rs6906157	1.456e-06	MEP1A	2909274	0.014	0.057	0.93	0.035	0.26	0.00017	0.63	0.89	0.26	0.7	0.99
CD2AP	rs10948363	rs6904406	9.764e-07	MEP1A	2909274	0.014	0.065	0.61	0.064	0.35	0.0011	0.67	0.36	0.63	0.64	0.47
CD2AP	rs10948363	rs6917071	4.232e-05	MEP1A	2909274	0.015	0.069	0.57	0.06	0.37	0.0012	0.66	0.38	0.65	0.65	0.45
CD2AP	rs10948363	rs9357538	6.957e-05	GPR115,GPR111	2909500	0.016	0.59	0.76	0.68	0.00032	0.11	0.28	0.23	0.5	0.93	0.27
CD2AP	rs10948363	rs72866651	2.637e-05	OPN5	2956175	0.017	0.94	0.31	0.17	0.91	0.66	1.7e-05	0.2	0.62	0.67	0.4
CD2AP	rs10948363	rs9369686	4.02e-09	CD2AP	2909475	0.019	0.0013	0.14	0.32	0.65	0.5	0.73	0.66	0.076	0.29	0.18
CD2AP	rs10948363	rs9395258	3.065e-06	MEP1A	2909274	0.027	0.16	0.83	0.081	0.28	8.7e-05	0.65	0.91	0.42	0.76	1
CD2AP	rs10948363	rs72866651	2.637e-05	GPR110	2956009	0.033	0.51	0.37	0.55	0.6	0.27	0.00057	0.55	0.21	0.37	0.71
CD2AP	rs10948363	rs9473117	5.559e-11	CYP39A1	2955790	0.051	0.68	0.99	0.086	0.0004	0.85	0.5	0.16	0.97	0.26	0.083
CD2AP	rs10948363	rs9381562	6.931e-11	CYP39A1	2955790	0.052	0.68	0.99	0.086	0.00041	0.85	0.5	0.16	0.97	0.26	0.082
CD2AP	rs10948363	rs7740963	7.59e-11	CYP39A1	2955790	0.054	0.68	0.99	0.085	0.00043	0.84	0.5	0.16	0.98	0.26	0.081
CD2AP	rs10948363	rs12202615	9.497e-09	CYP39A1	2955790	0.073	0.28	0.84	0.015	0.0009	0.92	0.26	0.51	0.78	0.5	0.1
CD2AP	rs10948363	rs9463349	1.225e-05	OPN5	2909547	0.074	0.4	0.94	0.41	0.015	0.37	0.6	0.83	0.96	0.00072	0.18
CD2AP	rs10948363	rs2151984	9.451e-07	CD2AP	2909447	0.078	0.00015	0.7	0.52	0.18	0.8	0.45	0.84	0.067	0.033	0.021
CD2AP	rs10948363	rs9381600	9.116e-07	CD2AP	2909427	0.086	0.47	0.24	0.74	0.98	0.99	0.0012	0.29	0.82	0.68	0.55
CD2AP	rs10948363	rs2105116	7.268e-05	CD2AP	2909427	0.086	0.47	0.24	0.73	0.97	1	0.0011	0.29	0.82	0.68	0.55
CD2AP	rs10948363	rs1109581	7.925e-07	CD2AP	2909427	0.086	0.47	0.24	0.73	0.96	1	0.0011	0.29	0.82	0.68	0.54
CD2AP	rs10948363	rs7763444	7.95e-07	OPN5	2909547	0.13	0.93	0.93	0.86	0.34	0.18	0.62	0.93	0.53	0.00082	0.092
CD2AP	rs10948363	rs10948374	4.671e-07	GPR110	2955955	0.14	0.72	0.77	0.61	0.36	0.00093	0.36	0.072	0.55	0.61	0.89
CD2AP	rs10948363	rs6900120	2.375e-07	GPR110	2955955	0.14	0.7	0.8	0.61	0.33	0.001	0.37	0.074	0.54	0.61	0.89
CD2AP	rs10948363	rs9381599	4.634e-07	OPN5	2909547	0.14	0.95	0.92	0.84	0.34	0.19	0.63	0.94	0.54	0.00081	0.091
CD2AP	rs10948363	rs9349405	1.033e-05	GPR110	t2955932	0.15	0.54	0.5	0.4	0.00025	0.098	0.6	0.69	0.8	0.48	0.39
CD2AP	rs10948363	rs869002	9.806e-07	OPN5	2909547	0.15	0.91	0.87	0.94	0.37	0.15	0.65	0.91	0.6	0.0011	0.077
CD2AP	rs10948363	rs10948375	3.137e-07	GPR110	2955955	0.15	0.7	0.8	0.61	0.32	0.001	0.37	0.074	0.53	0.61	0.89
CD2AP	rs10948363	rs12212406	4.185e-07	GPR110	2955955	0.15	0.7	0.8	0.61	0.32	0.001	0.37	0.075	0.53	0.61	0.88
CD2AP	rs10948363	rs7770492	3.225e-07	GPR110	2955955	0.15	0.7	0.8	0.61	0.32	0.001	0.37	0.075	0.53	0.61	0.88
CD2AP	rs10948363	rs1890666	4.279e-07	GPR110	2955955	0.15	0.69	0.78	0.62	0.32	0.0011	0.37	0.074	0.52	0.6	0.89
CD2AP	rs10948363	rs1890667	5.501e-07	GPR110	2955955	0.15	0.69	0.78	0.62	0.32	0.0011	0.37	0.074	0.52	0.6	0.89
CD2AP	rs10948363	rs12173608	9.414e-08	MEP1A	2909274	0.16	0.16	0.69	0.24	0.74	0.00085	0.86	0.59	0.88	0.87	0.73
CD2AP	rs10948363	rs13207334	3.493e-09	TNFRSF21	2956098	0.17	0.00056	0.54	0.12	0.89	0.46	0.45	0.46	0.5	0.11	0.21
CD2AP	rs10948363	rs9381600	9.116e-07	OPN5	2909547	0.18	0.8	0.85	0.43	0.24	0.26	0.63	0.94	0.64	0.0012	0.088
CD2AP	rs10948363	rs9395255	1.422e-08	MEP1A	2909274	0.19	0.18	0.59	0.34	0.68	0.00084	0.95	0.62	0.85	0.89	0.68
CD2AP	rs10948363	rs2184396	4.48e-08	MEP1A	2909274	0.19	0.19	0.65	0.32	0.74	0.00094	0.87	0.63	0.87	0.89	0.71
CD2AP	rs10948363	rs2151983	1.308e-07	MEP1A	2909274	0.19	0.2	0.68	0.31	0.76	0.00094	0.85	0.64	0.88	0.89	0.73
CD2AP	rs10948363	rs2184397	1.011e-07	MEP1A	2909274	0.19	0.2	0.68	0.31	0.76	0.00095	0.85	0.64	0.88	0.88	0.73
CD2AP	rs10948363	rs7745601	9.884e-08	MEP1A	2909274	0.19	0.2	0.68	0.31	0.76	0.00096	0.85	0.64	0.88	0.88	0.73
CD2AP	rs10948363	rs2105116	7.268e-05	OPN5	2909547	0.19	0.79	0.84	0.43	0.24	0.27	0.63	0.95	0.64	0.0012	0.088
CD2AP	rs10948363	rs9395288	9.4e-10	CYP39A1	2955796	0.2	0.27	0.4	0.14	0.69	0.16	0.00064	0.28	0.91	0.99	0.72
CD2AP	rs10948363	rs2151984	9.451e-07	MEP1A	2909274	0.21	0.11	0.86	0.47	0.4	6.5e-05	0.8	0.83	0.63	0.3	0.47
CD2AP	rs10948363	rs7740538	4.237e-08	OPN5	2909547	0.21	0.72	0.58	0.84	0.39	0.1	0.84	0.91	0.43	0.00064	0.069
CD2AP	rs10948363	rs9349402	8.516e-05	CD2AP	2909467	0.27	0.00023	0.44	0.7	0.26	0.6	0.26	0.3	0.14	0.48	0.49
CD2AP	rs10948363	rs4377784	9.773e-05	SLC25A27,TDRD6	2909235	0.33	0.78	0.84	0.00025	0.1	0.2	0.051	0.21	0.81	0.45	0.82
CD2AP	rs10948363	rs4301304	7.371e-05	SLC25A27,TDRD6	2909235	0.33	0.78	0.84	0.00025	0.1	0.2	0.051	0.21	0.81	0.45	0.82
CD2AP	rs10948363	rs7761581	4.425e-05	SLC25A27,TDRD6	2909235	0.33	0.78	0.84	0.00025	0.1	0.2	0.051	0.21	0.81	0.45	0.82
CD2AP	rs10948363	rs12196959	4.654e-05	CD2AP	2909467	0.34	0.0003	0.48	0.66	0.29	0.66	0.16	0.21	0.075	0.57	0.33
CD2AP	rs10948363	rs7774615	9.095e-09	GPR110	t2955932	0.38	0.84	0.98	0.59	0.00039	0.57	0.26	0.64	0.62	0.26	0.36
CD2AP	rs10948363	rs6934355	1.309e-08	TDRD6	2955816	0.4	0.75	0.23	0.8	0.93	0.16	0.85	0.53	0.21	0.0016	0.4
CD2AP	rs10948363	rs9381552	2.028e-05	GPR116	2955888	0.42	0.09	0.0022	0.24	0.45	0.61	0.66	0.72	0.25	0.23	0.17
CD2AP	rs10948363	rs9381553	1.855e-05	GPR116	2955888	0.42	0.09	0.0022	0.24	0.45	0.61	0.66	0.72	0.25	0.23	0.17
CD2AP	rs10948363	rs4715004	1.456e-05	GPR116	2955888	0.42	0.09	0.0022	0.23	0.46	0.61	0.65	0.72	0.25	0.22	0.17
CD2AP	rs10948363	rs4236092	1.059e-05	GPR116	2955888	0.42	0.091	0.0022	0.24	0.46	0.62	0.66	0.72	0.24	0.23	0.17
CD2AP	rs10948363	rs7751976	1.522e-05	GPR116	2955888	0.43	0.092	0.0022	0.24	0.46	0.62	0.66	0.73	0.24	0.23	0.17
CD2AP	rs10948363	rs9369686	4.02e-09	GPR110	2955965	0.46	0.075	0.51	0.35	0.27	0.61	0.61	0.79	0.00058	0.49	0.13
CD2AP	rs10948363	rs4623239	2.121e-05	GPR116	2955888	0.47	0.1	0.0021	0.28	0.5	0.66	0.73	0.73	0.24	0.28	0.18
CD2AP	rs10948363	rs9463335	1.325e-10	SLC25A27,TDRD6	2909170	0.48	0.055	0.075	0.47	0.59	0.74	0.1	0.022	0.32	0.95	0.00031
CD2AP	rs10948363	rs9349413	2.453e-10	SLC25A27,TDRD6	2909170	0.48	0.055	0.075	0.47	0.6	0.75	0.1	0.021	0.33	0.95	0.0003
CD2AP	rs10948363	rs9296567	3.498e-10	SLC25A27,TDRD6	2909170	0.48	0.057	0.074	0.47	0.61	0.76	0.098	0.021	0.33	0.95	0.00029
CD2AP	rs10948363	rs9369717	4.352e-10	SLC25A27,TDRD6	2909170	0.48	0.057	0.074	0.47	0.61	0.76	0.098	0.021	0.33	0.95	0.00029
CD2AP	rs10948363	rs9349417	3.752e-10	SLC25A27,TDRD6	2909170	0.48	0.059	0.2	0.38	0.69	0.65	0.24	0.032	0.44	0.87	0.00021
CD2AP	rs10948363	rs9381581	2.707e-10	SLC25A27,TDRD6	2909170	0.48	0.059	0.2	0.38	0.69	0.65	0.24	0.032	0.44	0.87	0.00021
CD2AP	rs10948363	rs4288204	2.389e-05	GPR116	2955888	0.53	0.12	0.0021	0.34	0.56	0.71	0.83	0.75	0.23	0.36	0.19
CD2AP	rs10948363	rs4711874	9.912e-06	GPR116	2955888	0.53	0.12	0.0021	0.34	0.56	0.71	0.83	0.75	0.23	0.36	0.19
CD2AP	rs10948363	rs4715007	6.928e-06	GPR116	2955888	0.53	0.12	0.0021	0.34	0.56	0.71	0.83	0.75	0.23	0.36	0.19
CD2AP	rs10948363	rs4715008	4.455e-06	GPR116	2955888	0.53	0.12	0.002	0.34	0.56	0.71	0.83	0.75	0.23	0.36	0.19
CD2AP	rs10948363	rs2171086	1.566e-10	SLC25A27,TDRD6	2909170	0.54	0.064	0.12	0.34	0.6	0.68	0.14	0.032	0.31	0.94	0.00029
CD2AP	rs10948363	rs9349403	7.182e-05	GPR116	2955888	0.56	0.24	0.00078	0.3	0.58	0.77	0.75	0.67	0.23	0.33	0.23
CD2AP	rs10948363	rs6931478	1.671e-10	SLC25A27,TDRD6	2909170	0.56	0.052	0.11	0.31	0.69	0.68	0.14	0.033	0.36	0.97	0.0004
CD2AP	rs10948363	rs9349409	1.541e-10	SLC25A27,TDRD6	2909170	0.56	0.052	0.11	0.31	0.69	0.68	0.14	0.032	0.36	0.97	0.0004
CD2AP	rs10948363	rs7738044	1.424e-10	SLC25A27,TDRD6	2909170	0.56	0.052	0.11	0.31	0.69	0.68	0.14	0.032	0.36	0.97	0.0004
CD2AP	rs10948363	rs4711880	6.312e-11	SLC25A27,TDRD6	2909170	0.56	0.051	0.11	0.31	0.69	0.68	0.14	0.032	0.37	0.97	0.00039
CD2AP	rs10948363	rs13212790	3.252e-10	SLC25A27,TDRD6	2909170	0.56	0.052	0.1	0.31	0.69	0.68	0.14	0.032	0.37	0.96	0.00037
CD2AP	rs10948363	rs9463342	2.521e-10	SLC25A27,TDRD6	2909170	0.56	0.055	0.11	0.32	0.64	0.68	0.13	0.032	0.35	0.96	0.00035
CD2AP	rs10948363	rs10948367	3.066e-10	SLC25A27,TDRD6	2909170	0.56	0.055	0.11	0.32	0.64	0.69	0.13	0.032	0.34	0.96	0.00035
CD2AP	rs10948363	rs9369695	7.938e-11	SLC25A27,TDRD6	2909170	0.57	0.053	0.095	0.3	0.69	0.66	0.14	0.034	0.41	0.97	0.00036
CD2AP	rs10948363	rs4715018	8.919e-11	SLC25A27,TDRD6	2909170	0.57	0.052	0.098	0.3	0.69	0.67	0.14	0.034	0.4	0.97	0.00036
CD2AP	rs10948363	rs9381564	5.765e-11	SLC25A27,TDRD6	2909170	0.57	0.051	0.1	0.31	0.69	0.68	0.14	0.032	0.38	0.96	0.00038
CD2AP	rs10948363	rs1004173	6.153e-11	SLC25A27,TDRD6	2909170	0.57	0.051	0.11	0.31	0.69	0.68	0.13	0.032	0.37	0.96	0.00039
CD2AP	rs10948363	rs9367279	8.121e-11	SLC25A27,TDRD6	2909170	0.57	0.051	0.11	0.31	0.69	0.68	0.13	0.032	0.37	0.96	0.00039
CD2AP	rs10948363	rs9296558	6.185e-11	SLC25A27,TDRD6	2909170	0.57	0.051	0.11	0.31	0.69	0.68	0.13	0.032	0.37	0.96	0.00039
CD2AP	rs10948363	rs9296559	6.005e-11	SLC25A27,TDRD6	2909170	0.57	0.051	0.11	0.31	0.69	0.68	0.13	0.032	0.37	0.96	0.00039
CD2AP	rs10948363	rs4711878	1.529e-10	SLC25A27,TDRD6	2909170	0.57	0.051	0.11	0.31	0.69	0.69	0.13	0.032	0.37	0.96	0.00038
CD2AP	rs10948363	rs9473126	8.223e-11	SLC25A27,TDRD6	2909170	0.57	0.051	0.11	0.31	0.69	0.68	0.13	0.032	0.37	0.96	0.00038
CD2AP	rs10948363	rs4715025	7.39e-11	SLC25A27,TDRD6	2909170	0.57	0.051	0.11	0.31	0.69	0.68	0.13	0.032	0.37	0.96	0.00038
CD2AP	rs10948363	rs9296561	1.648e-10	SLC25A27,TDRD6	2909170	0.57	0.051	0.11	0.31	0.69	0.68	0.13	0.032	0.37	0.96	0.00038
CD2AP	rs10948363	rs7749167	3.715e-10	SLC25A27,TDRD6	2909170	0.57	0.051	0.11	0.31	0.69	0.68	0.13	0.032	0.37	0.96	0.00039
CD2AP	rs10948363	rs9296564	1.088e-10	SLC25A27,TDRD6	2909170	0.57	0.051	0.11	0.31	0.69	0.68	0.13	0.032	0.37	0.96	0.00039
CD2AP	rs10948363	rs7754282	1.647e-10	SLC25A27,TDRD6	2909170	0.57	0.05	0.11	0.31	0.68	0.69	0.14	0.032	0.37	0.96	0.00039
CD2AP	rs10948363	rs6904764	1.998e-10	SLC25A27,TDRD6	2909170	0.57	0.05	0.11	0.31	0.68	0.69	0.14	0.032	0.37	0.96	0.00039
CD2AP	rs10948363	rs9473128	1.884e-10	SLC25A27,TDRD6	2909170	0.57	0.05	0.11	0.31	0.68	0.69	0.14	0.032	0.37	0.96	0.00039
CD2AP	rs10948363	rs74607583	1.466e-09	SLC25A27,TDRD6	2909170	0.57	0.05	0.11	0.31	0.68	0.69	0.14	0.032	0.37	0.97	0.00039
CD2AP	rs10948363	rs2171089	1.078e-10	SLC25A27,TDRD6	2909170	0.57	0.05	0.11	0.31	0.68	0.68	0.14	0.032	0.37	0.97	0.00039
CD2AP	rs10948363	rs9381575	2.385e-10	SLC25A27,TDRD6	2909170	0.57	0.05	0.11	0.31	0.68	0.68	0.14	0.032	0.37	0.97	0.00039
CD2AP	rs10948363	rs9395283	2.637e-10	SLC25A27,TDRD6	2909170	0.57	0.051	0.11	0.31	0.69	0.68	0.13	0.032	0.37	0.96	0.00038
CD2AP	rs10948363	rs9349415	2.62e-10	SLC25A27,TDRD6	2909170	0.57	0.051	0.11	0.31	0.69	0.68	0.13	0.032	0.37	0.96	0.00038
CD2AP	rs10948363	rs9349416	2.622e-10	SLC25A27,TDRD6	2909170	0.57	0.051	0.11	0.31	0.69	0.68	0.13	0.032	0.37	0.96	0.00038
CD2AP	rs10948363	rs1485780	1.865e-10	SLC25A27,TDRD6	2909170	0.57	0.051	0.11	0.31	0.69	0.68	0.13	0.032	0.37	0.96	0.00038
CD2AP	rs10948363	rs9381578	2.281e-10	SLC25A27,TDRD6	2909170	0.57	0.051	0.11	0.31	0.69	0.68	0.13	0.032	0.37	0.96	0.00038
CD2AP	rs10948363	rs10456570	2.339e-10	SLC25A27,TDRD6	2909170	0.57	0.051	0.11	0.31	0.69	0.68	0.13	0.032	0.37	0.96	0.00038
CD2AP	rs10948363	rs6903331	1.815e-10	SLC25A27,TDRD6	2909170	0.57	0.05	0.11	0.31	0.69	0.68	0.13	0.032	0.37	0.96	0.00038
CD2AP	rs10948363	rs2396825	2.581e-10	SLC25A27,TDRD6	2909170	0.57	0.05	0.11	0.31	0.68	0.68	0.13	0.032	0.37	0.96	0.00039
CD2AP	rs10948363	rs9473119	7.55e-11	SLC25A27,TDRD6	2909170	0.58	0.049	0.11	0.31	0.69	0.68	0.13	0.032	0.37	0.95	0.00037
CD2AP	rs10948363	rs9395279	3.078e-10	SLC25A27,TDRD6	2909170	0.6	0.048	0.11	0.29	0.66	0.66	0.13	0.033	0.39	0.96	0.00034
CD2AP	rs10948363	rs9381562	6.931e-11	SLC25A27,TDRD6	2909170	0.62	0.066	0.054	0.3	0.69	0.54	0.17	0.049	0.67	0.95	0.00033
CD2AP	rs10948363	rs9473117	5.559e-11	SLC25A27,TDRD6	2909170	0.62	0.067	0.054	0.3	0.68	0.54	0.18	0.049	0.67	0.95	0.00033
CD2AP	rs10948363	rs7740963	7.59e-11	SLC25A27,TDRD6	2909170	0.63	0.065	0.054	0.3	0.69	0.54	0.17	0.049	0.67	0.94	0.00032
CD2AP	rs10948363	rs9473122	1.551e-10	SLC25A27,TDRD6	2909170	0.63	0.073	0.11	0.26	0.75	0.6	0.094	0.046	0.36	0.88	0.00028
CD2AP	rs10948363	rs9381563	9.047e-11	GPR110	t2955932	0.65	0.25	0.55	0.22	0.00073	0.37	0.17	0.29	0.92	0.99	0.12
CD2AP	rs10948363	rs4077578	3.679e-05	SLC25A27,TDRD6	2909235	0.77	0.21	0.97	0.00032	0.98	0.34	0.23	0.47	0.85	0.71	0.88
CD2AP	rs10948363	rs4077579	4.394e-05	SLC25A27,TDRD6	2909235	0.77	0.21	0.97	0.00033	0.98	0.34	0.23	0.48	0.86	0.71	0.88
CD2AP	rs10948363	rs1931838	7.731e-05	GPR116	2955888	0.93	0.2	0.00029	0.76	0.63	0.91	0.57	0.86	0.39	0.73	0.46
EPHA1	rs11771145	rs73154208	2.304e-06	CASP2	3029056	0.00013	0.11	0.14	0.17	0.34	0.13	0.4	0.049	0.14	0.054	0.22
EPHA1	rs11771145	rs78571833	3.981e-07	CLCN1	3029094	0.00051	0.002	0.14	0.58	0.53	0.052	0.038	0.14	0.16	0.7	0.7
EPHA1	rs11771145	rs73154208	2.304e-06	EPHB6	3028893	0.0065	0.73	0.56	0.76	0.0022	0.92	0.93	0.73	0.25	0.04	0.047
EPHA1	rs11771145	rs35251323	8.394e-08	NOBOX	3077742	0.0076	0.84	0.15	0.12	0.39	0.069	0.00029	0.58	0.94	0.9	0.28
EPHA1	rs11771145	rs73154208	2.304e-06	EPHB6	3028884	0.011	0.95	0.49	0.33	0.00018	0.97	0.5	0.35	0.32	0.76	0.32
EPHA1	rs11771145	rs73154208	2.304e-06	EPHB6	3028875	0.011	0.61	0.33	0.99	0.00064	0.87	0.5	0.53	0.12	0.78	0.18
EPHA1	rs11771145	rs73154208	2.304e-06	TRPV5,TRPV6	3077147	0.048	0.0013	0.97	1	0.25	0.25	0.72	0.59	0.19	0.23	0.044
EPHA1	rs11771145	rs73154208	2.304e-06	GSTK1	3028993	0.073	0.42	0.67	0.0026	0.37	0.8	0.089	0.23	0.91	0.37	0.51
EPHA1	rs11771145	rs35251323	8.394e-08	OR2A12	3029518	0.073	0.84	0.77	0.57	0.00024	0.94	0.4	0.52	0.79	0.43	0.78
EPHA1	rs11771145	rs13362858	1.918e-05	TPK1	3077840	0.13	0.95	0.16	0.56	0.73	0.53	0.26	0.53	0.00017	0.28	0.19
EPHA1	rs11771145	rs1404634	1.674e-05	TPK1	3077840	0.13	0.95	0.16	0.56	0.73	0.53	0.26	0.53	0.00017	0.28	0.19
EPHA1	rs11771145	rs1949849	2.148e-05	TPK1	3077840	0.13	0.88	0.16	0.54	0.73	0.52	0.26	0.53	0.00016	0.26	0.17
EPHA1	rs11771145	rs1404636	1.488e-05	TPK1	3077840	0.13	0.87	0.17	0.53	0.73	0.52	0.26	0.52	0.00015	0.26	0.17
EPHA1	rs11771145	rs1404637	1.427e-05	TPK1	3077840	0.13	0.86	0.17	0.53	0.73	0.52	0.25	0.52	0.00015	0.26	0.16
EPHA1	rs11771145	rs6949267	1.415e-05	TPK1	3077840	0.14	0.95	0.16	0.56	0.73	0.52	0.27	0.53	0.00017	0.28	0.19
EPHA1	rs11771145	rs4726618	2.074e-05	ZYX	3029154	0.15	0.8	0.43	0.53	0.99	0.00012	0.76	0.33	0.65	0.63	0.98
EPHA1	rs11771145	rs6464547	7.713e-07	FAM131B	3077288	0.18	0.71	0.86	0.52	0.46	0.34	0.7	0.047	0.63	0.38	0.0023
EPHA1	rs11771145	rs6464548	5.248e-07	FAM131B	3077288	0.18	0.71	0.85	0.52	0.46	0.34	0.7	0.047	0.63	0.38	0.0023
EPHA1	rs11771145	rs1131885	1.277e-06	FAM131B	3077288	0.18	0.67	0.83	0.53	0.5	0.35	0.7	0.042	0.65	0.42	0.0024
EPHA1	rs11771145	rs77283277	6.693e-06	OR2F1,OR2F2	t3029447	0.2	0.74	0.71	0.45	0.88	0.66	0.001	0.54	0.43	0.78	0.52
EPHA1	rs11771145	rs2949742	2.589e-05	TPK1	3077840	0.2	0.62	0.16	0.71	0.78	0.51	0.21	0.68	0.00022	0.25	0.097
EPHA1	rs11771145	rs2949743	2.71e-05	TPK1	3077840	0.2	0.62	0.16	0.71	0.78	0.51	0.21	0.68	0.00022	0.25	0.097
EPHA1	rs11771145	rs9640385	1.458e-10	OR2A14,OR2A5	3029524	0.35	0.91	0.81	0.16	0.56	0.99	0.31	0.00026	0.91	0.35	0.92
EPHA1	rs11771145	rs34039200	2.99e-06	EPHA1	3077347	0.4	0.19	0.00053	0.76	0.39	0.42	0.27	0.57	0.03	0.35	0.12
EPHA1	rs11771145	rs35323529	3.818e-06	EPHA1	3077347	0.4	0.19	0.00052	0.76	0.39	0.42	0.27	0.57	0.029	0.35	0.12
EPHA1	rs11771145	rs34989731	3.832e-06	EPHA1	3077347	0.4	0.19	0.00052	0.76	0.39	0.42	0.27	0.57	0.029	0.35	0.12
EPHA1	rs11771145	rs7788088	2.473e-05	EPHA1	3077347	0.4	0.19	0.00052	0.76	0.4	0.42	0.27	0.57	0.029	0.35	0.12
EPHA1	rs11771145	rs12703529	4.173e-06	EPHA1	3077347	0.41	0.19	0.00051	0.76	0.4	0.42	0.27	0.56	0.029	0.35	0.12
EPHA1	rs11771145	rs13311791	4.553e-06	EPHA1	3077347	0.41	0.19	0.00051	0.76	0.4	0.41	0.27	0.56	0.029	0.35	0.12
EPHA1	rs11771145	rs34465195	4.162e-06	EPHA1	3077347	0.41	0.19	0.00051	0.76	0.4	0.41	0.27	0.56	0.029	0.35	0.12
EPHA1	rs11771145	rs34910453	5.521e-06	EPHA1	3077347	0.41	0.19	0.00051	0.76	0.41	0.41	0.27	0.55	0.029	0.35	0.12
EPHA1	rs11771145	rs58270521	6.228e-06	EPHA1	3077347	0.41	0.19	0.00051	0.76	0.41	0.41	0.27	0.55	0.029	0.35	0.12
EPHA1	rs11771145	rs75045569	1.821e-13	FAM131B	3077278	0.5	0.11	0.9	0.43	0.36	0.83	0.34	0.0011	0.33	0.49	0.11
EPHA1	rs11771145	rs2949755	7.652e-07	KEL	3077188	0.54	0.07	0.47	0.75	0.72	0.28	9.4e-05	0.88	0.92	1	0.81
EPHA1	rs11771145	rs2966700	1.688e-06	KEL	3077188	0.54	0.07	0.47	0.75	0.72	0.28	9.4e-05	0.88	0.92	1	0.81
EPHA1	rs11771145	rs2949758	2.46e-06	KEL	3077188	0.54	0.068	0.47	0.74	0.72	0.28	0.0001	0.88	0.91	1	0.82
EPHA1	rs11771145	rs2966698	3.122e-06	KEL	3077188	0.54	0.06	0.45	0.78	0.73	0.29	0.00014	0.89	0.97	0.96	0.83
EPHA1	rs11771145	rs9640386	6.916e-09	NOBOX	3077739	0.58	0.2	0.49	0.59	0.66	0.055	0.91	0.64	5.2e-05	0.58	0.047
EPHA1	rs11771145	rs7791765	1.562e-12	CLCN1	3029095	0.7	0.0002	0.99	0.18	0.48	0.53	0.81	0.75	0.56	0.17	0.96
EPHA1	rs11771145	rs10808026	1.515e-13	CLCN1	3029095	0.72	0.00019	1	0.17	0.48	0.53	0.8	0.75	0.56	0.18	0.95
EPHA1	rs11771145	rs7799105	1.663e-10	NOBOX	3077733	0.72	0.67	0.037	0.18	0.56	0.84	0.92	0.73	0.00065	0.91	0.82
EPHA1	rs11771145	rs62472729	5.186e-10	NOBOX	3077730	0.81	0.51	0.96	0.48	0.61	0.1	0.6	0.27	0.36	0.3	0.00074
EPHA1	rs11771145	rs6966814	7.989e-10	NOBOX	3077733	0.83	0.67	0.046	0.29	0.69	0.91	0.94	0.9	0.00091	0.88	0.71
EPHA1	rs11771145	rs10224310	3.718e-10	NOBOX	3077733	0.84	0.67	0.049	0.29	0.7	0.92	0.94	0.92	0.00095	0.88	0.7
EPHA1	rs11771145	rs10228407	6.795e-10	NOBOX	3077733	0.84	0.68	0.048	0.29	0.7	0.92	0.94	0.91	0.00094	0.88	0.7
EPHA1	rs11771145	rs1525106	6.043e-07	TRPV5,TRPV6	3077134	0.84	0.031	0.96	0.81	0.37	0.27	0.33	0.43	0.0015	0.49	0.6
EPHA1	rs11771145	rs7805776	1.202e-10	NOBOX	3077733	0.85	0.64	0.058	0.31	0.78	0.88	0.94	0.94	0.00089	0.87	0.74
EPHA1	rs11771145	rs2949747	3.268e-07		3029196	0.87	1	0.56	0.94	0.12	0.93	0.00023	0.74	0.28	0.39	0.38
EPHA1	rs11771145	rs56402156	4.92e-13	CLCN1	3029095	0.88	0.00014	0.94	0.099	0.46	0.53	0.76	0.75	0.59	0.27	0.88
EPHA1	rs11771145	rs11762262	3.227e-12	CLCN1	3029095	0.9	0.00014	0.94	0.094	0.46	0.53	0.76	0.75	0.59	0.28	0.87
EPHA1	rs11771145	rs11763230	3.935e-13	CLCN1	3029095	0.9	0.00014	0.94	0.094	0.46	0.53	0.76	0.75	0.59	0.28	0.87
EPHA1	rs11771145	rs11767557	5.927e-12	CLCN1	3029095	0.9	0.00014	0.94	0.094	0.46	0.53	0.76	0.75	0.59	0.28	0.87
EPHA1	rs11771145	rs4726622	9.611e-08	NOBOX	3077730	0.91	0.5	0.94	0.45	0.6	0.081	0.63	0.27	0.33	0.34	0.00086
EPHA1	rs11771145	rs12703526	6.948e-09	ZYX	3029160	0.95	0.39	0.2	0.54	0.19	0.27	0.00056	0.51	0.49	0.49	1
EPHA1	rs11771145	rs62474771	6.313e-10	NOBOX	3077730	0.98	0.51	0.89	0.45	0.61	0.067	0.62	0.28	0.29	0.37	0.00084
EPHA1	rs11771145	rs55881450	7.357e-10	NOBOX	3077730	0.98	0.51	0.89	0.45	0.62	0.066	0.61	0.28	0.3	0.37	0.00086
EPHA1	rs11771145	rs7810606	2.395e-09	ZYX	3029160	0.99	0.38	0.24	0.55	0.19	0.33	0.00051	0.52	0.51	0.46	0.97
EPHA1	rs11771145	rs62474772	5.529e-10	NOBOX	3077730	0.99	0.51	0.89	0.45	0.63	0.065	0.61	0.28	0.3	0.37	0.00086
PICALM	rs10792832	rs10898431	3.768e-05	SYTL2	3385094	0.00015	0.14	0.16	0.88	0.0043	0.76	0.076	0.81	0.031	0.0094	0.38
PICALM	rs10792832	rs72947601	3.275e-05	SYTL2	3385094	0.00016	0.17	0.13	0.74	0.012	0.67	0.078	0.99	0.017	0.018	0.42
PICALM	rs10792832	rs60185300	2.479e-05	SYTL2	3385094	0.00016	0.17	0.13	0.74	0.012	0.67	0.078	0.99	0.017	0.018	0.42
PICALM	rs10792832	rs472486	3.832e-21	EED	3343208	0.00019	0.29	0.75	0.61	0.00021	0.12	0.68	0.077	0.0014	0.00019	0.38
PICALM	rs10792832	rs74925333	8.349e-05	SYTL2	3385094	0.00028	0.11	0.072	0.52	0.026	0.87	0.024	0.97	0.015	0.013	0.66
PICALM	rs10792832	rs12281494	9.621e-05	SYTL2	3385094	0.00029	0.08	0.086	0.81	0.021	1	0.04	0.9	0.015	0.013	0.59
PICALM	rs10792832	rs74925333	8.349e-05	EED	3343227	0.0003	0.11	0.77	0.11	0.07	0.025	0.0046	0.05	0.013	0.082	0.078
PICALM	rs10792832	rs7128598	5.03e-06	SYTL2	3385094	0.00034	0.12	0.17	0.91	0.006	0.92	0.11	0.82	0.013	0.012	0.48
PICALM	rs10792832	rs56207019	8.172e-06	SYTL2	3385094	0.00034	0.12	0.17	0.91	0.006	0.92	0.11	0.82	0.013	0.012	0.48
PICALM	rs10792832	rs17159904	3.638e-05	SYTL2	3385094	0.00041	0.13	0.15	0.99	0.0053	0.92	0.088	0.81	0.016	0.014	0.49
PICALM	rs10792832	rs72947601	3.275e-05	SYTL2	3385104	0.00051	0.047	0.19	0.56	0.014	0.11	0.16	0.083	0.052	0.37	0.084
PICALM	rs10792832	rs60185300	2.479e-05	SYTL2	3385104	0.00051	0.047	0.19	0.56	0.014	0.11	0.16	0.083	0.052	0.37	0.084
PICALM	rs10792832	rs72947601	3.275e-05	SYTL2	3385096	0.00056	0.34	0.22	0.69	0.91	0.19	0.0043	0.12	0.15	0.17	0.59
PICALM	rs10792832	rs60185300	2.479e-05	SYTL2	3385096	0.00056	0.34	0.22	0.69	0.91	0.19	0.0043	0.12	0.15	0.17	0.59
PICALM	rs10792832	rs72947601	3.275e-05	PRSS23,FZD4	3343458	0.00084	0.28	0.016	0.2	0.83	0.038	0.23	0.027	0.57	0.44	0.12
PICALM	rs10792832	rs60185300	2.479e-05	PRSS23,FZD4	3343458	0.00084	0.28	0.016	0.2	0.83	0.038	0.23	0.027	0.57	0.44	0.12
PICALM	rs10792832	rs4944549	9.757e-06	SYTL2	3385108	0.0015	0.29	0.94	0.33	0.042	0.016	0.033	0.3	0.63	0.57	0.15
PICALM	rs10792832	rs56295979	1.604e-05	EED	3343205	0.0021	0.86	0.38	0.3	0.026	0.3	0.0003	0.64	0.029	0.055	0.28
PICALM	rs10792832	rs3851179	6.02e-25	EED	3343208	0.0022	0.49	0.55	0.59	7e-06	0.94	0.1	0.15	0.016	0.0023	0.11
PICALM	rs10792832	rs472486	3.832e-21	EED	t3343202	0.0025	0.78	0.7	0.62	0.00038	0.032	0.039	0.083	0.26	0.00024	0.58
PICALM	rs10792832	rs17817992	5.57e-07	CCDC81	3343308	0.0048	0.19	0.0014	0.12	0.76	0.52	0.18	0.79	0.064	0.13	0.42
PICALM	rs10792832	rs17817992	5.57e-07	CCDC81	3343318	0.0067	0.3	0.4	0.71	0.17	0.037	0.35	0.53	0.00021	0.49	0.24
PICALM	rs10792832	rs12790526	7.564e-07	CCDC81	3343308	0.0077	0.12	0.0016	0.15	0.96	0.48	0.23	0.61	0.076	0.11	0.43
PICALM	rs10792832	rs598561	1.004e-07	EED	3343216	0.0083	0.079	0.68	0.54	0.00016	0.24	0.48	0.48	0.72	0.057	0.52
PICALM	rs10792832	rs3851179	6.02e-25	EED	t3343202	0.0089	0.44	0.98	0.56	0.00021	0.36	0.0041	0.12	0.22	0.0044	0.12
PICALM	rs10792832	rs17745409	4.767e-09	TMEM135	3343570	0.0095	0.57	0.64	0.00058	0.31	0.095	0.4	0.28	0.95	0.019	0.25
PICALM	rs10792832	rs12790526	7.564e-07	CCDC81	3343318	0.0099	0.26	0.3	0.7	0.11	0.093	0.21	0.63	0.00013	0.4	0.25
PICALM	rs10792832	rs17745024	2.794e-06	CCDC81	3343318	0.01	0.28	0.31	0.7	0.1	0.097	0.19	0.66	0.00011	0.41	0.24
PICALM	rs10792832	rs34675784	5.065e-07	CCDC81	3343318	0.01	0.28	0.31	0.7	0.1	0.096	0.19	0.66	0.00011	0.41	0.24
PICALM	rs10792832	rs17817600	4.424e-07	CCDC81	3343318	0.011	0.33	0.3	0.73	0.09	0.12	0.14	0.71	6.4e-05	0.43	0.23
PICALM	rs10792832	rs34700169	6.277e-07	CCDC81	3343318	0.011	0.33	0.3	0.73	0.09	0.12	0.14	0.71	6.4e-05	0.43	0.23
PICALM	rs10792832	rs66802900	6.083e-07	CCDC81	3343318	0.011	0.33	0.3	0.73	0.09	0.12	0.14	0.71	6.4e-05	0.43	0.23
PICALM	rs10792832	rs71465611	6.279e-07	CCDC81	3343318	0.012	0.37	0.28	0.76	0.082	0.14	0.11	0.75	4.6e-05	0.45	0.22
PICALM	rs10792832	rs10501602	2.762e-06	CCDC81	3343318	0.012	0.37	0.28	0.76	0.082	0.14	0.11	0.75	4.6e-05	0.45	0.22
PICALM	rs10792832	rs35585561	2.287e-07	CCDC81	3343318	0.014	0.26	0.3	0.73	0.12	0.11	0.15	0.61	0.00021	0.42	0.24
PICALM	rs10792832	rs67282763	1.949e-06	CCDC81	3343318	0.014	0.3	0.29	0.75	0.1	0.12	0.12	0.65	0.00013	0.44	0.23
PICALM	rs10792832	rs12804751	1.906e-07	CCDC81	3343318	0.014	0.26	0.41	0.83	0.092	0.16	0.26	0.65	0.00017	0.52	0.16
PICALM	rs10792832	rs12787412	1.327e-07	CCDC81	3343318	0.014	0.28	0.4	0.84	0.086	0.17	0.23	0.67	0.00013	0.53	0.16
PICALM	rs10792832	rs34959028	6.367e-07	CCDC81	3343318	0.014	0.28	0.4	0.84	0.086	0.17	0.23	0.67	0.00013	0.53	0.16
PICALM	rs10792832	rs12794211	3.476e-06	CCDC81	3343318	0.014	0.28	0.4	0.84	0.086	0.17	0.23	0.67	0.00013	0.53	0.16
PICALM	rs10792832	rs12795381	6.55e-07	CCDC81	3343318	0.014	0.28	0.4	0.84	0.086	0.17	0.23	0.67	0.00013	0.53	0.16
PICALM	rs10792832	rs34332755	6.706e-07	CCDC81	3343318	0.014	0.26	0.41	0.83	0.092	0.16	0.26	0.65	0.00017	0.52	0.16
PICALM	rs10792832	rs35992035	3.114e-07	CCDC81	3343318	0.014	0.26	0.41	0.83	0.092	0.16	0.26	0.65	0.00017	0.52	0.16
PICALM	rs10792832	rs12795833	2.458e-07	CCDC81	3343318	0.014	0.28	0.4	0.84	0.088	0.16	0.24	0.66	0.00014	0.53	0.16
PICALM	rs10792832	rs67682051	2.224e-07	CCDC81	3343318	0.014	0.26	0.41	0.83	0.092	0.16	0.26	0.65	0.00017	0.52	0.16
PICALM	rs10792832	rs12788654	3.88e-07	CCDC81	3343318	0.014	0.27	0.4	0.83	0.09	0.16	0.25	0.65	0.00016	0.52	0.16
PICALM	rs10792832	rs12798898	4.536e-07	CCDC81	3343318	0.015	0.25	0.29	0.73	0.12	0.11	0.15	0.59	0.00027	0.42	0.24
PICALM	rs10792832	rs34223518	7.719e-07	CCDC81	3343318	0.015	0.29	0.28	0.75	0.11	0.12	0.12	0.64	0.00016	0.44	0.23
PICALM	rs10792832	rs17817931	5.508e-07	CCDC81	3343318	0.016	0.25	0.4	0.83	0.098	0.16	0.25	0.62	0.00023	0.52	0.16
PICALM	rs10792832	rs12802399	4.017e-07	CCDC81	3343318	0.016	0.25	0.4	0.83	0.098	0.16	0.25	0.62	0.00023	0.52	0.16
PICALM	rs10792832	rs35866111	5.064e-07	CCDC81	3343318	0.019	0.22	0.29	0.73	0.14	0.11	0.15	0.55	0.00052	0.42	0.25
PICALM	rs10792832	rs34584483	4.966e-07	CCDC81	3343318	0.019	0.22	0.29	0.73	0.14	0.11	0.15	0.55	0.00051	0.42	0.25
PICALM	rs10792832	rs34874199	4.955e-07	CCDC81	3343318	0.02	0.22	0.29	0.73	0.15	0.11	0.15	0.54	0.00063	0.42	0.26
PICALM	rs10792832	rs28365806	1.373e-07	CCDC81	3343318	0.021	0.15	0.38	0.7	0.077	0.15	0.19	0.8	0.00032	0.43	0.19
PICALM	rs10792832	rs7113976	1.39e-14	EED	3343208	0.022	0.9	0.35	0.69	0.0016	0.97	0.1	0.2	0.25	0.14	0.3
PICALM	rs10792832	rs67719619	5.236e-07	CCDC81	3343318	0.023	0.2	0.29	0.73	0.16	0.11	0.15	0.51	0.00094	0.43	0.26
PICALM	rs10792832	rs3901732	8.949e-06	C11orf73	3343281	0.023	0.00034	0.25	0.23	0.72	0.51	0.19	0.49	0.028	0.61	0.58
PICALM	rs10792832	rs35220752	1.787e-06	CCDC81	3343318	0.024	0.2	0.29	0.73	0.17	0.11	0.15	0.5	0.0011	0.43	0.26
PICALM	rs10792832	rs11603136	6.713e-06	C11orf73	3343281	0.026	0.00054	0.28	0.22	0.98	0.75	0.12	0.69	0.039	0.5	0.99
PICALM	rs10792832	rs74925333	8.349e-05	EED	3343203	0.04	0.4	0.4	0.43	0.6	0.48	0.00028	0.31	0.26	0.26	0.93
PICALM	rs10792832	rs17817992	5.57e-07	FZD4	3385527	0.055	0.47	0.41	0.15	0.62	0.92	0.29	0.93	0.49	0.00028	0.35
PICALM	rs10792832	rs659023	6.333e-21	EED	3343216	0.059	0.5	0.71	0.84	3.3e-06	0.52	0.87	0.88	0.82	0.024	0.94
PICALM	rs10792832	rs526904	4.425e-21	EED	3343216	0.067	0.67	0.66	0.86	3e-06	0.56	0.94	0.92	0.76	0.022	0.94
PICALM	rs10792832	rs586274	2.254e-22	EED	3343216	0.067	0.59	0.75	0.8	5.9e-05	0.46	0.97	0.91	0.9	0.032	0.88
PICALM	rs10792832	rs543293	2.794e-23	EED	3343216	0.067	0.59	0.75	0.8	5.9e-05	0.46	0.97	0.91	0.9	0.032	0.88
PICALM	rs10792832	rs1237999	8.009e-21	EED	3343216	0.068	0.67	0.66	0.85	3e-06	0.56	0.94	0.92	0.76	0.022	0.94
PICALM	rs10792832	rs567075	3.24e-23	EED	3343216	0.07	0.61	0.8	0.83	3.2e-05	0.47	0.94	0.91	0.99	0.039	0.9
PICALM	rs10792832	rs573167	8.304e-23	EED	3343216	0.072	0.51	0.85	0.83	0.00013	0.44	0.97	0.96	0.85	0.046	0.88
PICALM	rs10792832	rs519961	7.91e-23	EED	3343216	0.072	0.51	0.85	0.84	0.00013	0.44	0.97	0.96	0.85	0.046	0.88
PICALM	rs10792832	rs7480193	1.55e-05	CCDC83	3343070	0.072	0.46	0.11	0.0002	0.45	0.43	0.84	0.75	0.81	0.29	0.12
PICALM	rs10792832	rs472486	3.832e-21	EED	3343216	0.073	0.59	0.76	0.89	7.2e-06	0.54	0.88	0.96	0.8	0.031	0.94
PICALM	rs10792832	rs1513389	2.404e-05	CCDC83	3343070	0.076	0.69	0.24	5.4e-05	0.47	0.56	0.79	0.73	0.93	0.22	0.25
PICALM	rs10792832	rs471470	3.5e-24	EED	3343216	0.076	0.37	0.89	0.81	0.00023	0.3	0.94	0.96	1	0.083	0.61
PICALM	rs10792832	rs7110631	3.56e-24	EED	3343216	0.089	0.79	0.87	0.89	1.7e-05	0.57	0.9	0.99	0.92	0.098	0.88
PICALM	rs10792832	rs12790526	7.564e-07	FZD4	3385527	0.096	0.46	0.32	0.22	0.56	0.7	0.38	0.67	0.42	0.0015	0.34
PICALM	rs10792832	rs7941541	5.84e-24	EED	3343216	0.097	0.88	0.84	0.87	2e-05	0.61	0.89	0.92	0.95	0.11	0.81
PICALM	rs10792832	rs10898436	5.974e-05	CCDC83	3343070	0.098	0.48	0.17	0.00014	0.48	0.59	0.96	0.73	0.78	0.36	0.24
PICALM	rs10792832	rs561655	4.595e-22	EED	3343216	0.099	0.67	0.67	1	2.5e-06	0.63	0.78	0.92	0.67	0.028	0.92
PICALM	rs10792832	rs12274987	1.689e-05	EED	3343216	0.1	0.65	0.8	0.67	1.8e-05	0.33	0.66	0.84	0.33	0.077	0.33
PICALM	rs10792832	rs11234562	2.856e-05	CCDC83	3343070	0.1	0.5	0.16	0.00043	0.46	0.53	0.95	0.83	0.76	0.32	0.1
PICALM	rs10792832	rs11234564	2.234e-05	CCDC83	3343070	0.1	0.5	0.16	0.00043	0.46	0.53	0.95	0.83	0.76	0.32	0.1
PICALM	rs10792832	rs11234568	1.123e-05	C11orf73	3343281	0.1	0.00037	0.2	0.34	0.97	0.65	0.57	0.63	0.067	0.9	0.64
PICALM	rs10792832	rs11234552	9.632e-05	CCDC83	3343070	0.13	0.49	0.21	0.0003	0.48	0.57	0.89	0.73	0.78	0.36	0.19
PICALM	rs10792832	rs10898437	8.548e-05	CCDC83	3343070	0.13	0.49	0.21	0.0003	0.48	0.57	0.89	0.73	0.78	0.36	0.19
PICALM	rs10792832	rs7943152	4.682e-05	DLG2	3384940	0.14	0.016	0.95	0.56	0.98	0.2	0.77	0.00025	0.074	0.73	0.36
PICALM	rs10792832	rs78945682	3.079e-17	EED	3343216	0.14	0.52	0.98	0.9	7.5e-07	0.93	0.87	0.74	0.36	0.043	0.82
PICALM	rs10792832	rs12790645	7.136e-06	EED	3343216	0.15	0.66	0.77	0.58	0.00064	0.32	0.48	0.93	0.61	0.14	0.72
PICALM	rs10792832	rs12802064	1.929e-06	EED	3343216	0.15	0.63	0.83	0.64	0.00059	0.34	0.47	0.98	0.61	0.14	0.69
PICALM	rs10792832	rs3213934	2.591e-06	EED	3343216	0.15	0.62	0.86	0.68	0.00058	0.35	0.46	0.98	0.61	0.14	0.68
PICALM	rs10792832	rs12805520	4.021e-06	EED	3343216	0.15	0.56	0.97	0.87	0.00058	0.4	0.43	0.84	0.61	0.14	0.62
PICALM	rs10792832	rs11607590	0.000121	EED	3343205	0.17	0.65	0.98	0.38	0.12	0.017	2.1e-05	0.89	0.42	0.95	0.4
PICALM	rs10792832	rs565719	4.96e-18	EED	3343216	0.19	0.49	0.83	0.73	1.4e-06	0.92	0.81	0.66	0.49	0.093	0.9
PICALM	rs10792832	rs636355	6.081e-18	EED	3343216	0.2	0.46	0.69	0.7	1.7e-06	0.78	0.75	0.67	0.48	0.16	0.59
PICALM	rs10792832	rs673751	1.842e-18	EED	3343216	0.22	0.46	0.66	0.68	1.8e-06	0.86	0.75	0.66	0.48	0.16	0.6
PICALM	rs10792832	rs676733	1.627e-17	EED	3343216	0.22	0.46	0.67	0.68	1.8e-06	0.86	0.75	0.67	0.48	0.16	0.6
PICALM	rs10792832	rs609903	1.157e-18	EED	3343216	0.22	0.46	0.67	0.68	1.8e-06	0.86	0.75	0.67	0.48	0.16	0.6
PICALM	rs10792832	rs677909	3.186e-17	EED	3343216	0.22	0.45	0.68	0.66	1.9e-06	0.85	0.75	0.68	0.47	0.15	0.62
PICALM	rs10792832	rs694011	2.826e-18	EED	3343216	0.22	0.46	0.67	0.68	1.8e-06	0.86	0.75	0.67	0.48	0.16	0.61
PICALM	rs10792832	rs541458	7.121e-18	EED	3343216	0.22	0.5	0.79	0.73	2.5e-06	0.93	0.93	0.65	0.51	0.09	0.71
PICALM	rs10792832	rs587038	4.215e-18	EED	3343216	0.23	0.46	0.65	0.69	1.8e-06	0.86	0.75	0.66	0.49	0.17	0.6
PICALM	rs10792832	rs645299	3.748e-18	EED	3343216	0.23	0.45	0.64	0.69	1.8e-06	0.86	0.75	0.66	0.49	0.17	0.59
PICALM	rs10792832	rs2508696	2.001e-17	EED	3343216	0.23	0.46	0.64	0.69	1.8e-06	0.86	0.75	0.66	0.49	0.17	0.59
PICALM	rs10792832	rs602222	2.61e-18	EED	3343216	0.23	0.46	0.64	0.69	1.8e-06	0.86	0.75	0.66	0.49	0.17	0.59
PICALM	rs10792832	rs480781	2.93e-15	EED	3343216	0.23	0.47	0.78	0.74	2.3e-05	0.88	0.66	0.75	0.71	0.14	0.6
PICALM	rs10792832	rs12788680	2.219e-05	EED	3343216	0.24	0.65	0.81	0.67	0.00082	0.61	0.28	0.77	0.72	0.25	0.82
PICALM	rs10792832	rs12271390	9.685e-05	CREBZF	3385020	0.24	0.99	0.47	0.64	0.12	0.45	0.00031	0.4	0.05	0.15	0.63
PICALM	rs10792832	rs12292364	8.792e-05	CREBZF	3385020	0.24	0.98	0.46	0.63	0.13	0.46	0.00031	0.41	0.05	0.15	0.63
PICALM	rs10792832	rs35519080	2.683e-06	EED	3343216	0.25	0.59	0.81	0.65	0.00083	0.66	0.29	0.69	0.58	0.22	0.75
PICALM	rs10792832	rs12798065	2.168e-06	EED	3343216	0.25	0.65	0.73	0.72	0.0006	0.74	0.22	0.66	0.62	0.23	0.77
PICALM	rs10792832	rs55932210	2.794e-06	EED	3343216	0.25	0.6	0.81	0.64	0.00085	0.67	0.28	0.68	0.57	0.22	0.75
PICALM	rs10792832	rs56191920	2.977e-06	EED	3343216	0.25	0.6	0.81	0.64	0.00085	0.67	0.28	0.68	0.57	0.22	0.75
PICALM	rs10792832	rs12787556	2.937e-06	EED	3343216	0.25	0.6	0.81	0.64	0.00085	0.67	0.28	0.68	0.57	0.22	0.75
PICALM	rs10792832	rs68116964	1.835e-06	EED	3343216	0.25	0.59	0.81	0.64	0.00086	0.67	0.28	0.68	0.56	0.21	0.75
PICALM	rs10792832	rs34003294	1.914e-06	EED	3343216	0.26	0.59	0.81	0.64	0.00089	0.68	0.28	0.67	0.55	0.21	0.74
PICALM	rs10792832	rs682928	1.107e-18	EED	3343216	0.27	0.44	0.63	0.69	2.9e-05	0.88	0.6	0.75	0.71	0.24	0.35
PICALM	rs10792832	rs2508691	2.183e-18	EED	3343216	0.27	0.43	0.63	0.67	2.8e-05	0.89	0.61	0.77	0.69	0.23	0.36
PICALM	rs10792832	rs669813	4.927e-19	EED	3343216	0.27	0.45	0.62	0.68	2.6e-05	0.92	0.62	0.76	0.69	0.22	0.37
PICALM	rs10792832	rs493254	6.781e-19	EED	3343216	0.27	0.45	0.62	0.67	2.2e-05	0.92	0.63	0.79	0.67	0.21	0.38
PICALM	rs10792832	rs536841	3.324e-18	EED	3343216	0.27	0.48	0.75	0.73	3.7e-05	0.89	0.78	0.75	0.73	0.14	0.44
PICALM	rs10792832	rs639012	4.879e-19	EED	3343216	0.28	0.44	0.63	0.66	3.1e-05	0.93	0.61	0.77	0.69	0.24	0.35
PICALM	rs10792832	rs659863	3.29e-18	EED	3343216	0.29	0.61	0.62	0.54	2.6e-06	0.94	0.97	0.86	0.34	0.14	0.78
PICALM	rs10792832	rs867611	5.934e-19	EED	3343216	0.29	0.48	0.59	0.68	2.3e-05	0.99	0.65	0.76	0.71	0.2	0.38
PICALM	rs10792832	rs10898440	2.909e-17	EED	3343216	0.29	0.3	0.55	0.98	0.00017	0.87	0.77	0.44	0.53	0.14	0.62
PICALM	rs10792832	rs61904266	4.306e-09	CREBZF	3385018	0.33	0.47	0.41	0.64	0.00061	0.15	0.81	0.24	0.021	0.71	0.55
PICALM	rs10792832	rs78278955	7.87e-05	TMEM135	3343552	0.35	0.18	0.67	0.69	6.2e-05	0.15	0.91	0.45	0.4	0.36	0.46
PICALM	rs10792832	rs11234514	8.387e-05	TMEM135	3343552	0.35	0.18	0.67	0.69	6.3e-05	0.15	0.91	0.45	0.4	0.36	0.46
PICALM	rs10792832	rs1237230	6.747e-10	TMEM126A	3343007	0.39	0.56	0.27	0.016	0.005	0.00072	0.87	0.6	0.96	0.92	0.28
PICALM	rs10792832	rs637304	7.791e-10	TMEM126A	3343007	0.39	0.56	0.27	0.016	0.005	0.00072	0.87	0.6	0.96	0.92	0.28
PICALM	rs10792832	rs600743	8.79e-10	TMEM126A	3343007	0.39	0.56	0.27	0.016	0.005	0.00072	0.87	0.59	0.96	0.92	0.28
PICALM	rs10792832	rs2458499	5.45e-10	TMEM126A	3343007	0.4	0.54	0.27	0.017	0.0053	0.00068	0.85	0.62	0.98	0.93	0.3
PICALM	rs10792832	rs61905902	4.785e-08	EED	3343216	0.41	0.95	0.67	0.97	2.3e-05	0.8	0.58	0.59	0.75	0.098	0.82
PICALM	rs10792832	rs12786057	1.496e-08	EED	3343216	0.41	0.95	0.67	0.97	2.3e-05	0.8	0.58	0.59	0.75	0.098	0.82
PICALM	rs10792832	rs585820	4.027e-10	TMEM126A	3343007	0.42	0.52	0.25	0.016	0.0054	0.00066	0.81	0.61	1	0.95	0.32
PICALM	rs10792832	rs670606	4.355e-10	TMEM126A	3343007	0.42	0.53	0.24	0.015	0.0053	0.00068	0.78	0.57	1	0.98	0.31
PICALM	rs10792832	rs488134	8.436e-10	TMEM126A	3343007	0.43	0.52	0.23	0.028	0.0067	0.00058	0.87	0.61	0.98	0.99	0.32
PICALM	rs10792832	rs682366	2.11e-09	TMEM126A	3343007	0.43	0.52	0.23	0.028	0.0067	0.00058	0.87	0.61	0.98	0.99	0.32
PICALM	rs10792832	rs2458496	1.367e-09	TMEM126A	3343007	0.43	0.53	0.25	0.031	0.0069	0.00057	0.9	0.65	0.98	0.96	0.32
PICALM	rs10792832	rs592297	5.518e-10	TMEM126A	3343007	0.43	0.52	0.25	0.033	0.0071	0.00056	0.91	0.68	0.98	0.95	0.33
PICALM	rs10792832	rs7951988	6.394e-10	TMEM126A	3343007	0.44	0.51	0.24	0.032	0.0072	0.00054	0.87	0.66	0.97	0.97	0.33
PICALM	rs10792832	rs527162	3.968e-10	TMEM126A	3343007	0.44	0.51	0.24	0.032	0.0072	0.00054	0.88	0.66	0.97	0.97	0.33
PICALM	rs10792832	rs2028338	2.313e-09	EED	3343216	0.44	0.73	0.58	0.75	1e-05	0.55	0.62	0.88	0.32	0.1	0.46
PICALM	rs10792832	rs618679	8.886e-10	TMEM126A	3343007	0.47	0.46	0.26	0.021	0.007	0.00059	0.74	0.71	0.95	0.97	0.38
PICALM	rs10792832	rs654194	7.344e-10	TMEM126A	3343007	0.48	0.57	0.2	0.014	0.0049	0.00059	0.68	0.54	0.97	0.96	0.28
PICALM	rs10792832	rs583162	1.135e-08	EED	3343216	0.52	0.77	0.46	0.89	5.2e-06	0.87	0.5	0.93	0.28	0.19	0.7
PICALM	rs10792832	rs588076	1.606e-09	TMEM126A	3343007	0.53	0.9	0.55	0.012	0.0038	0.00089	0.91	0.56	0.77	0.97	0.32
PICALM	rs10792832	rs618629	3.317e-09	TMEM126A	3343007	0.54	0.92	0.47	0.016	0.0049	0.0005	0.88	0.62	0.78	0.97	0.45
PICALM	rs10792832	rs2508688	2.494e-09	TMEM126A	3343007	0.54	0.92	0.47	0.016	0.0048	0.00051	0.88	0.61	0.78	0.97	0.44
PICALM	rs10792832	rs544458	5.814e-10	TMEM126B	3342992	0.54	0.29	0.00069	0.82	0.6	0.99	1	0.37	0.73	0.65	0.12
PICALM	rs10792832	rs7129687	3.046e-08	CCDC81	3343307	0.54	0.13	0.96	0.82	0.064	0.17	0.74	0.28	0.058	0.0033	0.031
PICALM	rs10792832	rs601185	2.717e-09	TMEM126A	3343007	0.55	0.91	0.48	0.016	0.005	0.0005	0.88	0.63	0.78	0.97	0.45
PICALM	rs10792832	rs497711	5.44e-09	TMEM126A	3343007	0.55	0.99	0.49	0.014	0.0051	0.00058	0.89	0.67	0.81	0.98	0.44
PICALM	rs10792832	rs9804630	1.14e-09	TMEM126A	3343007	0.55	1	0.49	0.014	0.0052	0.0006	0.9	0.68	0.82	0.98	0.44
PICALM	rs10792832	rs580887	2.216e-08	EED	3343216	0.55	0.85	0.54	0.93	1.4e-05	0.89	0.46	0.96	0.31	0.24	0.7
PICALM	rs10792832	rs10792831	7.103e-17	TMEM126A	3343012	0.55	0.92	0.4	0.46	0.34	0.85	8.4e-05	0.95	0.4	0.67	0.51
PICALM	rs10792832	rs627818	8.424e-10	TMEM126A	3343007	0.57	0.89	0.43	0.015	0.0052	0.00049	0.8	0.6	0.76	0.92	0.47
PICALM	rs10792832	rs655641	3.791e-09	TMEM126A	3343007	0.57	0.9	0.46	0.032	0.0065	0.00042	0.95	0.68	0.75	0.96	0.47
PICALM	rs10792832	rs634719	8.184e-10	TMEM126A	3343007	0.57	0.95	0.49	0.013	0.0056	0.00067	0.89	0.72	0.83	0.96	0.45
PICALM	rs10792832	rs75751	2.056e-09	TMEM126A	3343007	0.58	0.87	0.47	0.018	0.0056	0.00046	0.84	0.67	0.75	0.96	0.49
PICALM	rs10792832	rs542167	4.428e-09	TMEM126A	3343007	0.58	0.9	0.43	0.029	0.0065	0.00042	0.92	0.64	0.74	0.93	0.47
PICALM	rs10792832	rs603615	2.772e-09	TMEM126A	3343007	0.58	0.9	0.43	0.03	0.0065	0.00042	0.92	0.65	0.74	0.94	0.47
PICALM	rs10792832	rs2155051	1.972e-09	TMEM126A	3343007	0.58	0.9	0.44	0.03	0.0065	0.00042	0.93	0.66	0.75	0.94	0.47
PICALM	rs10792832	rs10792830	2.93e-08	EED	3343216	0.58	0.83	0.59	0.97	1e-05	0.88	0.47	0.95	0.26	0.28	0.72
PICALM	rs10792832	rs7114331	5.116e-06	EED	3343216	0.58	0.83	0.59	0.97	1e-05	0.88	0.47	0.95	0.26	0.28	0.72
PICALM	rs10792832	rs528109	1.391e-09	TMEM126A	3343007	0.59	0.88	0.44	0.032	0.0068	0.0004	0.91	0.68	0.73	0.94	0.49
PICALM	rs10792832	rs3851178	2.808e-17	TMEM126A	3343012	0.6	0.97	0.38	0.53	0.4	0.72	6.1e-05	0.98	0.31	0.82	0.49
PICALM	rs10792832	rs10898439	2.983e-17	TMEM126A	3343012	0.6	0.97	0.38	0.53	0.4	0.72	6.1e-05	0.98	0.31	0.82	0.49
PICALM	rs10792832	rs648270	1.269e-09	TMEM135	3343611	0.61	0.9	0.42	0.46	0.17	0.74	0.61	0.91	0.49	0.87	0.00057
PICALM	rs10792832	rs489486	3.84e-10	TMEM135	3343611	0.61	0.91	0.42	0.53	0.24	0.76	0.62	0.83	0.66	0.86	0.00074
PICALM	rs10792832	rs2509608	2.608e-10	TMEM126B	3342992	0.62	0.24	0.00072	0.82	0.59	0.75	0.96	0.63	0.95	0.71	0.2
PICALM	rs10792832	rs2458500	2.52e-10	TMEM126B	3342992	0.62	0.24	0.00072	0.82	0.59	0.75	0.96	0.63	0.95	0.71	0.2
PICALM	rs10792832	rs2458493	8.835e-11	TMEM126B	3342992	0.62	0.24	0.00072	0.85	0.59	0.77	0.95	0.64	0.94	0.71	0.2
PICALM	rs10792832	rs626542	1.477e-09	TMEM126A	3343007	0.63	0.81	0.46	0.022	0.007	0.00042	0.76	0.74	0.7	0.93	0.57
PICALM	rs10792832	rs635168	2.807e-10	TMEM126B	3342992	0.63	0.25	0.00072	0.78	0.59	0.7	0.97	0.61	0.95	0.73	0.2
PICALM	rs10792832	rs12294949	6.838e-05	TMEM135	3343552	0.63	0.58	0.45	0.98	2.7e-05	0.26	0.73	0.66	0.52	0.42	0.23
PICALM	rs10792832	rs2077815	8.716e-10	TMEM126A	3343007	0.65	0.79	0.46	0.023	0.0074	0.00042	0.74	0.76	0.69	0.93	0.59
PICALM	rs10792832	rs7114401	4.675e-17	CCDC83	3343089	0.69	0.72	0.66	0.0012	0.46	0.42	0.19	0.98	0.5	0.55	0.75
PICALM	rs10792832	rs3844143	1.334e-16	TMEM126A	3343012	0.72	0.78	0.49	0.34	0.38	0.94	0.00037	0.94	0.25	0.64	0.36
PICALM	rs10792832	rs529904	1.556e-07	EED	3343216	0.78	0.71	0.7	0.91	1.1e-05	0.54	0.8	0.56	0.3	0.46	0.52
PICALM	rs10792832	rs629343	7.774e-09	EED	3343216	0.84	0.93	0.27	0.75	2.5e-05	0.77	0.33	0.67	0.1	0.15	0.81
PICALM	rs10792832	rs72962020	8.085e-06	FZD4	3385515	0.87	0.0003	0.34	0.043	0.39	0.95	0.63	0.44	0.81	0.94	0.57
PICALM	rs10792832	rs56157503	9.46e-06	FZD4	3385515	0.87	0.0003	0.34	0.043	0.39	0.95	0.63	0.44	0.81	0.94	0.57
PICALM	rs10792832	rs613222	2.892e-07	EED	3343216	0.96	1	0.52	0.75	9e-06	0.39	0.59	0.71	0.13	0.42	0.4
PICALM	rs10792832	rs565031	1.227e-07	EED	3343216	0.98	0.96	0.49	0.8	8.5e-06	0.37	0.6	0.67	0.14	0.46	0.38
PICALM	rs10792832	rs475639	1.632e-07	EED	3343216	0.98	0.96	0.49	0.8	8.5e-06	0.37	0.6	0.67	0.14	0.46	0.38
PICALM	rs10792832	rs541674	1.654e-07	EED	3343216	0.98	0.96	0.5	0.79	8.5e-06	0.38	0.6	0.68	0.14	0.45	0.38
PICALM	rs10792832	rs666682	2.207e-07	EED	3343216	0.98	0.97	0.5	0.79	8.6e-06	0.38	0.59	0.68	0.14	0.45	0.39
PICALM	rs10792832	rs604767	3.846e-07	EED	3343216	0.98	0.96	0.5	0.8	8.2e-06	0.37	0.6	0.67	0.14	0.46	0.38
PICALM	rs10792832	rs4944560	6.042e-17	CCDC83	3343089	1	0.93	0.57	0.00097	0.49	0.63	0.27	0.9	0.81	0.4	0.74
PICALM	rs10792832	rs3915642	2.652e-17	TMEM126A	3343012	1	0.87	0.44	0.36	0.45	0.93	0.00059	0.78	0.29	0.92	0.22
ABCA7	rs4147929	rs6843	8.967e-06	POLR2E	3844959	2.1e-07	0.05	3.8e-06	0.82	0.0049	0.13	0.0081	0.81	6.6e-08	0.00047	0.29
ABCA7	rs4147929	rs10404947	3.125e-08	POLR2E	3844959	8.5e-07	0.32	5.9e-05	0.77	0.013	0.069	0.0054	0.94	1.7e-09	0.00015	0.66
ABCA7	rs4147929	rs757232	4.687e-09	POLR2E	3844959	1e-06	0.25	0.0063	0.43	0.0013	0.23	0.0032	0.67	6.3e-10	0.0012	0.41
ABCA7	rs4147929	rs2074454	1.494e-08	POLR2E	3844959	1.5e-06	0.22	0.0024	0.47	0.0087	0.17	0.0024	0.91	6.2e-10	0.0017	0.58
ABCA7	rs4147929	rs8113708	1.29e-07	POLR2E	3844959	2.1e-06	0.17	0.0019	0.47	0.0093	0.15	0.0028	0.99	5.1e-10	0.0023	0.88
ABCA7	rs4147929	rs2074442	1.941e-09	POLR2E	3844959	4.4e-06	0.29	0.0068	0.52	0.011	0.17	0.0026	0.58	1.3e-10	0.0013	0.58
ABCA7	rs4147929	rs2074441	1.343e-09	POLR2E	3844959	5.5e-06	0.3	0.007	0.54	0.016	0.2	0.0022	0.59	1.4e-10	0.0013	0.59
ABCA7	rs4147929	rs2072102	4.459e-10	POLR2E	3844959	5.7e-06	0.3	0.007	0.54	0.017	0.2	0.0022	0.59	1.4e-10	0.0013	0.59
ABCA7	rs4147929	rs11084881	2.915e-09	POLR2E	3844959	6.4e-06	0.26	0.012	0.4	0.02	0.22	0.0071	0.76	2.9e-10	0.0012	0.32
ABCA7	rs4147929	rs6843	8.967e-06	ABCA7	3815489	1e-05	0.0031	0.2	0.26	0.049	0.15	0.0064	0.69	0.22	0.15	0.2
ABCA7	rs4147929	rs117481827	4.087e-07	LPPR3,PRG2	3844804	5.6e-05	0.44	0.028	0.17	0.08	0.011	0.034	0.33	0.49	0.044	0.1
ABCA7	rs4147929	rs117481827	4.087e-07	REEP6	3815942	0.00011	0.35	0.011	0.36	0.00057	0.035	0.0064	0.88	0.051	0.025	0.33
ABCA7	rs4147929	rs2074454	1.494e-08	POLR2E	t3844952	0.00033	0.88	0.023	0.45	0.066	0.83	0.0012	0.18	2.7e-06	0.0058	0.86
ABCA7	rs4147929	rs6843	8.967e-06	POLR2E	3844960	0.00044	0.61	0.062	0.83	0.64	0.5	0.065	0.33	0.0076	6.1e-05	0.25
ABCA7	rs4147929	rs757232	4.687e-09	POLR2E	t3844952	0.00058	0.99	0.05	0.44	0.03	0.96	0.003	0.3	9.3e-06	0.0029	0.94
ABCA7	rs4147929	rs8113708	1.29e-07	POLR2E	t3844952	0.00067	0.96	0.017	0.46	0.073	0.81	0.0034	0.15	1.1e-06	0.011	0.53
ABCA7	rs4147929	rs2074454	1.494e-08	POLR2E	3844974	0.00075	0.59	0.058	0.18	0.028	0.13	0.022	0.12	2.6e-05	0.057	0.31
ABCA7	rs4147929	rs2074442	1.941e-09	POLR2E	t3844952	0.0011	0.87	0.056	0.61	0.098	0.99	0.0034	0.42	3.7e-06	0.0036	0.98
ABCA7	rs4147929	rs10404947	3.125e-08	POLR2E	t3844952	0.0011	0.4	0.0066	0.91	0.059	0.76	0.021	0.37	4.5e-06	0.0018	0.76
ABCA7	rs4147929	rs2074441	1.343e-09	POLR2E	t3844952	0.0017	0.97	0.07	0.63	0.12	0.98	0.0034	0.42	5.6e-06	0.0037	0.88
ABCA7	rs4147929	rs2072102	4.459e-10	POLR2E	t3844952	0.0018	0.99	0.073	0.63	0.12	0.98	0.0034	0.42	6e-06	0.0037	0.87
ABCA7	rs4147929	rs11084881	2.915e-09	POLR2E	3844974	0.0023	0.61	0.12	0.16	0.097	0.17	0.033	0.23	3.2e-05	0.048	0.22
ABCA7	rs4147929	rs11084881	2.915e-09	POLR2E	t3844952	0.0025	0.99	0.088	0.59	0.27	0.96	0.0058	0.36	2.7e-06	0.0031	0.94
ABCA7	rs4147929	rs6843	8.967e-06	ADAMTSL5	t3845263	0.0026	0.4	0.26	0.0072	0.062	0.78	0.12	0.99	0.081	0.00024	0.028
ABCA7	rs4147929	rs3848640	2.57e-06	CNN2	3815409	0.0041	9.9e-05	0.23	0.28	0.013	0.097	0.97	0.43	0.011	0.89	0.014
ABCA7	rs4147929	rs10404947	3.125e-08	POLR2E	3844974	0.0049	0.78	0.014	0.72	0.015	0.26	0.12	0.28	5.2e-05	0.05	0.63
ABCA7	rs4147929	rs6843	8.967e-06	POLR2E	t3844952	0.0055	0.17	0.012	0.57	0.16	0.87	0.046	0.51	5.8e-05	0.0063	0.89
ABCA7	rs4147929	rs6843	8.967e-06	POLR2E	3844974	0.0072	0.58	0.23	0.7	0.034	0.27	0.066	0.24	0.00027	0.13	0.23
ABCA7	rs4147929	rs1609436	5.327e-06	POLR2E	3844959	0.0073	0.23	0.26	0.96	0.061	0.99	0.047	0.17	1.1e-06	0.029	0.82
ABCA7	rs4147929	rs4147930	2.539e-06	POLR2E	3844959	0.0077	0.21	0.26	0.93	0.059	1	0.041	0.16	1.4e-06	0.034	0.82
ABCA7	rs4147929	rs4147932	1.993e-06	POLR2E	3844959	0.0077	0.21	0.26	0.93	0.059	1	0.041	0.16	1.4e-06	0.034	0.82
ABCA7	rs4147929	rs2242437	9.302e-06	POLR2E	3844959	0.0077	0.21	0.26	0.93	0.059	1	0.041	0.16	1.4e-06	0.034	0.82
ABCA7	rs4147929	rs4147922	2.996e-06	POLR2E	3844959	0.011	0.23	0.28	0.86	0.069	0.94	0.041	0.17	2.7e-06	0.033	0.95
ABCA7	rs4147929	rs75364577	2.282e-09	ARID3A	3815293	0.021	0.91	0.29	0.92	0.38	0.6	0.46	0.35	0.5	0.25	6.2e-06
ABCA7	rs4147929	rs6843	8.967e-06	APC2	3815889	0.039	0.36	0.23	0.81	0.59	0.34	0.00013	0.52	0.77	0.1	0.61
ABCA7	rs4147929	rs2074454	1.494e-08	PTBP1	3815178	0.041	0.95	0.31	0.24	0.96	0.71	0.35	5e-06	0.044	0.59	0.52
ABCA7	rs4147929	rs34606911	4.935e-05	ABCA7	3815445	0.042	0.017	0.00019	0.36	0.26	0.48	0.2	0.36	0.65	0.88	0.17
ABCA7	rs4147929	rs117481827	4.087e-07	APC2	3815924	0.048	0.16	0.55	3e-05	0.57	0.33	0.78	0.83	0.53	0.037	0.95
ABCA7	rs4147929	rs8113708	1.29e-07	PTBP1	3815178	0.059	0.86	0.34	0.19	0.9	0.64	0.32	2e-05	0.034	0.63	0.69
ABCA7	rs4147929	rs757232	4.687e-09	PTBP1	3815178	0.06	0.96	0.36	0.16	1	0.86	0.57	2.1e-06	0.11	0.72	0.93
ABCA7	rs4147929	rs4147910	5.184e-13	ATP5D	3815621	0.063	0.62	0.17	0.6	0.53	0.28	0.59	0.43	0.012	0.00037	0.045
ABCA7	rs4147929	rs3764650	1.898e-12	ATP5D	3815621	0.064	0.62	0.17	0.6	0.53	0.28	0.58	0.43	0.012	0.00037	0.045
ABCA7	rs4147929	rs4147911	4.207e-13	ATP5D	3815621	0.064	0.64	0.17	0.61	0.54	0.29	0.58	0.42	0.012	0.00037	0.046
ABCA7	rs4147929	rs67027268	5.544e-12	ATP5D	3815621	0.065	0.66	0.18	0.62	0.55	0.29	0.56	0.41	0.013	0.00037	0.046
ABCA7	rs4147929	rs8113708	1.29e-07	APC2	3815889	0.08	0.26	0.33	0.66	0.36	0.68	8.7e-05	0.047	0.79	0.27	0.26
ABCA7	rs4147929	rs10404947	3.125e-08	PTBP1	3815178	0.085	0.79	0.28	0.26	0.69	0.8	0.8	3.3e-05	0.049	0.81	0.91
ABCA7	rs4147929	rs11084881	2.915e-09	PTBP1	3815178	0.092	0.86	0.44	0.2	0.92	0.88	0.4	4.5e-05	0.15	1	0.69
ABCA7	rs4147929	rs4807468	8.607e-08	PRSSL1	t3844744	0.13	0.99	0.67	0.00017	0.2	0.67	0.72	0.88	0.49	0.95	0.61
ABCA7	rs4147929	rs7408475	1.499e-09	APC2	3815895	0.16	0.59	0.61	0.59	0.35	0.14	0.49	0.46	0.072	3.5e-05	0.88
ABCA7	rs4147929	rs3752246	1.392e-15	PTBP1	3815178	0.17	0.97	0.86	0.25	0.29	0.96	0.8	8.7e-06	0.95	0.19	0.86
ABCA7	rs4147929	rs75639405	2.191e-07	MADCAM1	3814932	0.3	9.7e-05	0.15	1	0.38	0.0066	0.31	0.93	0.92	0.88	0.047
ABCA7	rs4147929	rs3752240	9.095e-06	PTBP1	3815182	0.38	0.82	0.72	0.062	2e-05	0.84	0.051	0.21	0.73	0.64	0.7
ABCA7	rs4147929	rs4147904	8.059e-08	PTBP1	3815182	0.47	0.51	0.27	0.00043	0.0039	0.28	0.39	0.9	0.8	0.85	0.54
ABCA7	rs4147929	rs4622634	9.175e-09	PTBP1	3815182	0.6	0.75	0.73	0.0032	0.00026	0.77	0.046	0.96	0.47	0.93	0.58
ABCA7	rs4147929	rs117187726	7.808e-10	LPPR3,PRG2	3844804	0.82	0.98	0.23	0.84	0.36	0.5	0.42	2.8e-05	0.29	0.61	0.58
ABCA7	rs4147929	rs3764645	2.03e-08	PLK5P	3815969	0.84	0.16	0.11	0.044	0.37	0.59	0.94	0.027	0.9	0.00051	0.12
ABCA7	rs4147929	rs3795065	1.714e-09	PLK5P	3815969	0.85	0.4	0.082	0.3	0.37	0.96	0.43	0.61	0.83	0.00017	0.39
ABCA7	rs4147929	rs3752231	4.885e-11	ABCA7	3815479	0.87	0.98	0.2	4.9e-05	0.44	0.073	0.042	0.13	0.21	0.09	0.29
ABCA7	rs4147929	rs4147914	6.063e-08	ADAMTSL5	3845279	0.91	0.74	0.79	0.00012	0.97	0.15	0.42	0.85	0.5	0.83	0.65
CD33	rs3865444	rs33978622	1.632e-05	MYBPC2	3839374	0.00017	0.041	0.44	0.091	0.71	0.022	0.87	0.06	0.065	0.28	0.5
CD33	rs3865444	rs12609179	4.358e-05	KLK2	t3839563	0.002	0.99	0.55	0.6	0.63	0.92	0.00036	0.025	0.13	0.19	0.054
CD33	rs3865444	rs1697573	6.084e-05	KLK2	t3839563	0.0024	0.98	0.55	0.61	0.64	0.88	0.00032	0.025	0.14	0.22	0.057
CD33	rs3865444	rs273634	3.054e-05	KLK2	t3839563	0.0024	0.98	0.55	0.6	0.63	0.88	0.00033	0.025	0.13	0.22	0.058
CD33	rs3865444	rs273634	3.054e-05	KLK11	3868847	0.0041	0.81	0.44	0.68	0.91	0.38	0.00025	0.017	0.3	0.35	0.92
CD33	rs3865444	rs12609179	4.358e-05	KLK11	3868847	0.0041	0.78	0.46	0.68	0.91	0.39	0.00026	0.017	0.31	0.34	0.93
CD33	rs3865444	rs1697573	6.084e-05	KLK11	3868847	0.0042	0.81	0.44	0.68	0.91	0.38	0.00025	0.016	0.3	0.35	0.92
CD33	rs3865444	rs273637	3.172e-05	KLK11	3868847	0.0044	0.69	0.51	0.68	0.91	0.44	0.0003	0.017	0.34	0.3	0.94
CD33	rs3865444	rs273638	4.156e-05	KLK11	3868847	0.0044	0.68	0.51	0.68	0.91	0.44	0.00031	0.017	0.34	0.3	0.94
CD33	rs3865444	rs273640	4.252e-05	KLK11	3868847	0.0044	0.68	0.51	0.68	0.91	0.44	0.00031	0.017	0.34	0.3	0.94
CD33	rs3865444	rs1710398	2.766e-05	KLK11	3868847	0.0044	0.68	0.51	0.68	0.91	0.44	0.00031	0.017	0.34	0.3	0.94
CD33	rs3865444	rs2455069	3.009e-05	KLK11	3868847	0.0046	0.68	0.51	0.66	0.9	0.45	0.00033	0.017	0.35	0.3	0.94
CD33	rs3865444	rs33978622	1.632e-05	CLEC11A	3839474	0.0074	0.46	0.63	0.54	0.6	0.24	0.27	0.14	3.9e-05	0.92	0.24
CD33	rs3865444	rs2455069	3.009e-05	HAS1	t3869215	0.047	0.91	0.062	0.56	0.91	0.83	0.067	0.55	1.4e-05	0.23	0.46
CD33	rs3865444	rs273638	4.156e-05	HAS1	t3869215	0.048	0.91	0.064	0.58	0.9	0.83	0.069	0.54	1.4e-05	0.23	0.48
CD33	rs3865444	rs273640	4.252e-05	HAS1	t3869215	0.048	0.91	0.064	0.58	0.9	0.83	0.069	0.54	1.4e-05	0.23	0.48
CD33	rs3865444	rs1710398	2.766e-05	HAS1	t3869215	0.048	0.91	0.064	0.58	0.9	0.83	0.069	0.54	1.4e-05	0.23	0.48
CD33	rs3865444	rs273637	3.172e-05	HAS1	t3869215	0.049	0.9	0.064	0.58	0.9	0.82	0.068	0.54	1.5e-05	0.23	0.48
CD33	rs3865444	rs12609179	4.358e-05	HAS1	t3869215	0.058	0.82	0.07	0.58	0.9	0.79	0.053	0.54	3.8e-05	0.31	0.51
CD33	rs3865444	rs1697573	6.084e-05	HAS1	t3869215	0.062	0.79	0.074	0.58	0.9	0.79	0.048	0.54	5.5e-05	0.34	0.52
CD33	rs3865444	rs273634	3.054e-05	HAS1	t3869215	0.062	0.79	0.073	0.58	0.9	0.78	0.049	0.54	5.4e-05	0.34	0.52
SORL1	rs11218343	rs9665907	3.208e-09	GRIK4	3352669	0.0041	0.16	0.05	0.052	0.075	0.71	0.097	0.16	0.46	0.99	0.00046
SORL1	rs11218343	rs3781832	6.209e-09	GRIK4	3352669	0.0052	0.14	0.056	0.045	0.09	0.69	0.097	0.19	0.46	0.99	0.0004
SORL1	rs11218343	rs3781832	6.209e-09	TECTA	3352884	0.0066	0.67	0.58	0.1	0.6	0.64	0.38	0.0002	0.65	0.042	0.095
SORL1	rs11218343	rs9665907	3.208e-09	TECTA	3352884	0.0085	0.55	0.63	0.09	0.55	0.64	0.38	0.00011	0.65	0.054	0.13
SORL1	rs11218343	rs3781832	6.209e-09	TECTA	3352891	0.014	0.51	0.27	0.0048	0.76	0.27	0.17	0.0082	0.55	0.14	0.00079
SORL1	rs11218343	rs9665907	3.208e-09	TECTA	3352891	0.02	0.5	0.28	0.0031	0.81	0.28	0.17	0.0051	0.54	0.18	0.0011
SORL1	rs11218343	rs3781832	6.209e-09	TECTA	3352888	0.025	0.64	0.11	0.41	0.24	0.054	0.26	0.0018	0.71	0.46	0.97
SORL1	rs11218343	rs9665907	3.208e-09	TECTA	3352888	0.026	0.58	0.1	0.4	0.25	0.061	0.26	0.0014	0.72	0.46	0.94
SORL1	rs11218343	rs3781832	6.209e-09	GRIK4	3352742	0.066	0.058	0.91	0.77	0.77	0.2	0.21	0.49	0.97	0.63	0.0003
SORL1	rs11218343	rs9665907	3.208e-09	GRIK4	3352742	0.077	0.053	0.86	0.72	0.71	0.2	0.21	0.58	0.96	0.52	0.0005
SORL1	rs11218343	rs9665907	3.208e-09	TBCEL	3352834	0.2	0.4	0.25	0.45	0.83	0.84	0.34	0.023	0.038	0.75	0.0007
SORL1	rs11218343	rs9665907	3.208e-09	GRIK4	3352680	0.2	0.28	0.43	0.019	0.99	0.1	0.51	0.55	0.23	0.99	0.0021
SORL1	rs11218343	rs3781832	6.209e-09	TBCEL	3352834	0.21	0.34	0.28	0.55	0.93	0.86	0.34	0.025	0.038	0.78	0.00054
SORL1	rs11218343	rs3781832	6.209e-09	GRIK4	3352680	0.24	0.26	0.49	0.016	1	0.092	0.51	0.65	0.23	0.93	0.0019
SORL1	rs11218343	rs3781832	6.209e-09	TBCEL	3352828	0.34	0.055	0.77	0.88	0.58	0.47	0.77	0.03	0.52	1	0.0019
SORL1	rs11218343	rs9665907	3.208e-09	GRIK4	3352626	0.49	0.27	0.041	0.002	0.09	0.76	0.13	0.85	0.65	0.47	0.92
SORL1	rs11218343	rs9665907	3.208e-09	TBCEL	3352831	0.49	0.31	0.87	0.51	0.93	1	0.88	0.06	0.37	0.96	0.0021
SORL1	rs11218343	rs3781832	6.209e-09	TBCEL	3352831	0.52	0.26	0.9	0.55	0.84	0.99	0.88	0.061	0.37	0.96	0.0013
SORL1	rs11218343	rs9665907	3.208e-09	TECTA	3352848	0.87	0.97	0.36	0.0011	0.46	0.38	0.55	0.4	0.28	0.26	0.45
SORL1	rs11218343	rs3781832	6.209e-09	TECTA	3352848	0.89	0.94	0.4	0.0015	0.48	0.37	0.55	0.38	0.28	0.26	0.4
SLC24A4&RIN3	rs10498633	rs8022236	8.37e-05	SLC24A4	3548900	7.1e-05	0.01	0.035	0.23	0.51	0.047	0.23	0.074	0.00057	0.81	0.56
SLC24A4&RIN3	rs10498633	rs8022236	8.37e-05	SLC24A4	3548924	9.5e-05	0.11	0.063	0.04	0.2	0.008	0.042	0.12	0.0069	0.87	0.11
SLC24A4&RIN3	rs10498633	rs8022236	8.37e-05	SLC24A4	t3548849	0.00018	0.0024	0.99	0.091	0.41	0.0089	0.051	0.14	0.0019	0.92	0.33
SLC24A4&RIN3	rs10498633	rs8022236	8.37e-05	SLC24A4	3548923	0.00034	0.0093	0.59	0.049	0.2	0.0096	0.16	0.23	0.018	0.5	0.54
SLC24A4&RIN3	rs10498633	rs8022236	8.37e-05	SLC24A4	3548892	0.00036	0.011	0.3	0.044	0.35	0.087	0.052	0.57	0.0097	0.54	0.069
SLC24A4&RIN3	rs10498633	rs8022236	8.37e-05	SLC24A4	3548868	0.00044	0.034	0.6	0.13	0.059	0.13	0.24	0.19	0.0024	0.6	0.49
SLC24A4&RIN3	rs10498633	rs8022236	8.37e-05	SLC24A4	3548888	0.0037	0.051	0.82	0.0004	0.68	0.058	0.23	0.19	0.099	0.58	0.59
SLC24A4&RIN3	rs10498633	rs12881735	1.114e-08	SLC24A4	3548923	0.23	0.55	0.54	0.45	0.55	0.63	0.19	0.94	0.00017	0.47	0.91
SLC24A4&RIN3	rs10498633	rs4904918	1.424e-06	COX8C	3549385	0.28	0.44	0.032	0.5	0.58	0.48	0.00012	0.21	0.39	0.46	0.84
SLC24A4&RIN3	rs10498633	rs11623019	6.062e-06	TC2N	3576727	0.29	0.71	0.66	0.79	0.93	0.78	0.00045	0.35	0.14	0.45	0.18
SLC24A4&RIN3	rs10498633	rs8022236	8.37e-05	RIN3	3548993	0.3	0.29	0.00016	0.074	0.2	0.46	0.6	0.98	0.42	0.12	0.65
SLC24A4&RIN3	rs10498633	rs8008388	2.067e-06	TC2N	3576727	0.3	0.63	0.65	0.83	0.94	0.92	0.00015	0.56	0.095	0.42	0.093
SLC24A4&RIN3	rs10498633	rs4904924	2.564e-05	TC2N	3576727	0.3	0.63	0.65	0.83	0.94	0.92	0.00015	0.56	0.095	0.42	0.093
SLC24A4&RIN3	rs10498633	rs4904925	6.664e-06	TC2N	3576727	0.31	0.63	0.65	0.83	0.94	0.92	0.00015	0.56	0.095	0.42	0.093
SLC24A4&RIN3	rs10498633	rs4904926	7.144e-06	TC2N	3576727	0.31	0.63	0.65	0.83	0.94	0.92	0.00015	0.56	0.095	0.42	0.093
SLC24A4&RIN3	rs10498633	rs4904929	8.252e-06	TC2N	3576727	0.31	0.63	0.65	0.83	0.94	0.92	0.00015	0.56	0.095	0.42	0.093
SLC24A4&RIN3	rs10498633	rs11160071	1.043e-05	TC2N	3576727	0.31	0.63	0.65	0.83	0.94	0.92	0.00015	0.56	0.095	0.42	0.093
SLC24A4&RIN3	rs10498633	rs12590273	6.112e-08	BTBD7	3577284	0.48	0.97	0.64	0.52	0.84	0.31	0.21	0.66	0.0015	0.46	0.7
SLC24A4&RIN3	rs10498633	rs7154400	3.615e-06	COX8C	3549385	0.54	0.2	0.097	0.45	0.43	0.22	0.00024	0.27	0.46	0.79	0.91
SLC24A4&RIN3	rs10498633	rs9323877	2.963e-06	COX8C	3549385	0.55	0.2	0.098	0.43	0.43	0.23	0.00024	0.26	0.47	0.78	0.93
SLC24A4&RIN3	rs10498633	rs7154691	2.456e-06	COX8C	3549385	0.67	0.25	0.17	0.43	0.54	0.28	0.0003	0.15	0.61	0.75	0.93
SLC24A4&RIN3	rs10498633	rs12893365	2.854e-06	COX8C	3549385	0.67	0.25	0.17	0.43	0.54	0.28	0.0003	0.15	0.61	0.75	0.93
SLC24A4&RIN3	rs10498633	rs12878801	1.87e-06	COX8C	3549385	0.67	0.25	0.17	0.43	0.54	0.28	0.00031	0.15	0.61	0.75	0.93
SLC24A4&RIN3	rs10498633	rs12882202	2.481e-06	COX8C	3549385	0.67	0.25	0.17	0.43	0.54	0.28	0.00031	0.15	0.61	0.75	0.93
SLC24A4&RIN3	rs10498633	rs12883073	2.378e-06	COX8C	3549385	0.67	0.25	0.17	0.43	0.54	0.28	0.00031	0.15	0.61	0.75	0.93
SLC24A4&RIN3	rs10498633	rs4497611	3.536e-06	COX8C	3549385	0.67	0.25	0.17	0.43	0.54	0.28	0.00031	0.15	0.61	0.76	0.92
SLC24A4&RIN3	rs10498633	rs2896209	3.909e-06	COX8C	3549385	0.67	0.26	0.16	0.42	0.55	0.29	0.00028	0.16	0.59	0.81	0.95
SLC24A4&RIN3	rs10498633	rs4406992	4.464e-06	COX8C	3549385	0.67	0.25	0.17	0.43	0.54	0.28	0.00031	0.15	0.61	0.76	0.92
SLC24A4&RIN3	rs10498633	rs11160069	1.795e-06	COX8C	3549385	0.7	0.21	0.15	0.41	0.52	0.33	0.00031	0.16	0.67	0.84	0.98
SLC24A4&RIN3	rs10498633	rs7154848	2.093e-06	COX8C	3549385	0.7	0.21	0.15	0.41	0.52	0.32	0.00031	0.16	0.67	0.83	0.98
SLC24A4&RIN3	rs10498633	rs4904922	1.342e-06	COX8C	3549385	0.71	0.2	0.14	0.4	0.52	0.34	0.00031	0.17	0.69	0.86	0.95
SLC24A4&RIN3	rs10498633	rs4904923	4.296e-05	COX8C	3549385	0.71	0.2	0.14	0.4	0.52	0.34	0.00031	0.17	0.69	0.86	0.95
SLC24A4&RIN3	rs10498633	rs10130373	1.6e-06	COX8C	3549385	0.71	0.2	0.14	0.4	0.52	0.34	0.00031	0.17	0.68	0.86	0.95
SLC24A4&RIN3	rs10498633	rs12880508	1.155e-06	COX8C	3549385	0.71	0.2	0.15	0.41	0.52	0.33	0.00031	0.17	0.68	0.85	0.96
SLC24A4&RIN3	rs10498633	rs11160067	2.474e-06	COX8C	3549385	0.74	0.17	0.13	0.39	0.51	0.37	0.00034	0.18	0.73	0.92	0.89
SLC24A4&RIN3	rs10498633	rs941649	2.286e-06	COX8C	3549385	0.74	0.17	0.13	0.39	0.51	0.37	0.00034	0.18	0.73	0.92	0.89
SLC24A4&RIN3	rs10498633	rs941648	1.012e-06	COX8C	3549385	0.74	0.17	0.13	0.39	0.51	0.37	0.00034	0.18	0.73	0.92	0.89
SLC24A4&RIN3	rs10498633	rs3993878	1.336e-06	COX8C	3549385	0.74	0.18	0.13	0.39	0.51	0.37	0.00034	0.18	0.73	0.91	0.89
INPP5D	rs35349669	rs10933431	1.928e-07	HEATR7B1	2533186	0.0061	0.36	0.11	0.00023	0.67	0.14	0.026	0.64	0.39	0.13	0.46
INPP5D	rs35349669	rs10933431	1.928e-07	HEATR7B1	t2533185	0.0061	0.36	0.11	0.00023	0.67	0.14	0.026	0.64	0.39	0.13	0.46
INPP5D	rs35349669	rs7570061	5.529e-05	HEATR7B1	2533186	0.0063	0.69	0.4	0.00012	0.093	0.1	0.035	0.33	0.12	0.066	0.49
INPP5D	rs35349669	rs7570061	5.529e-05	HEATR7B1	t2533185	0.0063	0.69	0.4	0.00012	0.093	0.1	0.035	0.33	0.12	0.066	0.49
INPP5D	rs35349669	rs7599330	6.715e-05	HEATR7B1	2533186	0.011	0.52	0.54	0.00024	0.19	0.11	0.041	0.6	0.14	0.12	0.6
INPP5D	rs35349669	rs7599330	6.715e-05	HEATR7B1	t2533185	0.011	0.52	0.54	0.00024	0.19	0.11	0.041	0.6	0.14	0.12	0.6
INPP5D	rs35349669	rs6605277	2.002e-05	HEATR7B1	2533186	0.016	0.52	0.35	0.00068	0.58	0.1	0.048	0.56	0.27	0.11	0.45
INPP5D	rs35349669	rs6605277	2.002e-05	HEATR7B1	t2533185	0.016	0.52	0.35	0.00068	0.58	0.1	0.048	0.56	0.27	0.11	0.45
INPP5D	rs35349669	rs36133610	1.548e-07	ATG16L1,SCARNA5,SCARNA6	2532825	0.18	0.87	0.23	1	0.092	6.9e-06	0.065	0.69	0.83	0.22	0.24
INPP5D	rs35349669	rs36133610	1.548e-07	ATG16L1,SCARNA5,SCARNA6	2532825	0.18	0.87	0.23	1	0.092	6.9e-06	0.065	0.69	0.83	0.22	0.24
INPP5D	rs35349669	rs7607812	5.582e-05	ATG16L1,SCARNA5,SCARNA6	2532825	0.26	0.88	0.087	0.71	0.13	0.00046	0.19	0.43	0.8	0.44	0.22
INPP5D	rs35349669	rs10754947	1.002e-06	ATG16L1,SCARNA5,SCARNA6	2532820	0.29	0.34	0.17	0.32	0.98	0.82	5.1e-05	0.29	0.064	0.27	0.71
INPP5D	rs35349669	rs62192871	1.217e-06	ATG16L1,SCARNA5,SCARNA6	2532820	0.3	0.28	0.055	0.41	0.84	0.56	5.7e-06	0.87	0.32	0.25	0.84
INPP5D	rs35349669	rs10202748	5.671e-07	ATG16L1,SCARNA5,SCARNA6	2532820	0.3	0.29	0.054	0.41	0.85	0.55	6.2e-06	0.87	0.32	0.25	0.83
INPP5D	rs35349669	rs7419666	3.136e-07	ATG16L1,SCARNA5,SCARNA6	2532820	0.3	0.29	0.054	0.41	0.84	0.55	6.2e-06	0.86	0.31	0.25	0.83
INPP5D	rs35349669	rs7558417	8.977e-07	ATG16L1,SCARNA5,SCARNA6	2532820	0.3	0.35	0.16	0.32	0.98	0.82	5.3e-05	0.29	0.064	0.27	0.71
INPP5D	rs35349669	rs7570320	9.278e-07	ATG16L1,SCARNA5,SCARNA6	2532820	0.3	0.34	0.16	0.32	0.98	0.82	5.3e-05	0.29	0.063	0.28	0.71
INPP5D	rs35349669	rs6431237	1.026e-06	ATG16L1,SCARNA5,SCARNA6	2532820	0.3	0.35	0.16	0.32	0.99	0.82	5.3e-05	0.29	0.063	0.28	0.71
INPP5D	rs35349669	rs6431239	8.964e-07	ATG16L1,SCARNA5,SCARNA6	2532820	0.3	0.35	0.16	0.32	0.99	0.82	5.3e-05	0.29	0.063	0.28	0.71
INPP5D	rs35349669	rs7559212	5.748e-08	ATG16L1,SCARNA5,SCARNA6	2532820	0.4	0.47	0.14	0.24	0.85	0.85	0.0003	0.46	0.11	0.21	0.95
INPP5D	rs35349669	rs7597516	7.207e-07	ATG16L1,SCARNA5,SCARNA6	2532820	0.41	0.39	0.059	0.35	0.86	0.53	1.1e-05	0.83	0.29	0.32	0.87
INPP5D	rs35349669	rs12694928	6.606e-07	ATG16L1,SCARNA5,SCARNA6	2532820	0.42	0.39	0.059	0.35	0.86	0.52	1.2e-05	0.83	0.29	0.33	0.87
INPP5D	rs35349669	rs1135173	2.629e-07	ATG16L1,SCARNA5,SCARNA6	2532820	0.42	0.45	0.089	0.21	0.76	0.77	5.6e-05	0.66	0.13	0.22	0.89
INPP5D	rs35349669	rs12694926	6.456e-07	ATG16L1,SCARNA5,SCARNA6	2532820	0.43	0.4	0.058	0.35	0.86	0.52	1.2e-05	0.82	0.29	0.34	0.87
INPP5D	rs35349669	rs28669088	1.053e-07	ATG16L1,SCARNA5,SCARNA6	2532820	0.44	0.44	0.11	0.21	0.83	0.9	0.00011	0.54	0.1	0.25	0.89
INPP5D	rs35349669	rs28534487	9.331e-08	ATG16L1,SCARNA5,SCARNA6	2532820	0.44	0.44	0.11	0.21	0.83	0.9	0.00011	0.54	0.1	0.25	0.89
INPP5D	rs35349669	rs28539971	8.283e-07	ATG16L1,SCARNA5,SCARNA6	2532820	0.44	0.45	0.12	0.21	0.88	0.87	0.00015	0.53	0.11	0.24	0.99
INPP5D	rs35349669	rs35877172	4.423e-07	ATG16L1,SCARNA5,SCARNA6	2532820	0.44	0.45	0.12	0.21	0.89	0.87	0.00015	0.53	0.11	0.24	0.99
INPP5D	rs35349669	rs7607736	2.972e-07	ATG16L1,SCARNA5,SCARNA6	2532820	0.44	0.45	0.12	0.18	0.87	0.94	0.00018	0.4	0.075	0.3	0.92
INPP5D	rs35349669	rs36164374	2.158e-07	ATG16L1,SCARNA5,SCARNA6	2532820	0.46	0.43	0.097	0.21	0.83	0.87	9.6e-05	0.57	0.11	0.26	0.87
INPP5D	rs35349669	rs145742767	2.196e-07	ATG16L1,SCARNA5,SCARNA6	2532820	0.47	0.43	0.095	0.21	0.83	0.86	9e-05	0.58	0.11	0.26	0.87
INPP5D	rs35349669	rs149294471	2.825e-07	ATG16L1,SCARNA5,SCARNA6	2532820	0.57	0.56	0.078	0.23	0.77	1	0.00028	0.57	0.14	0.35	0.71
INPP5D	rs35349669	rs36181983	3.658e-07	ATG16L1,SCARNA5,SCARNA6	2532820	0.58	0.46	0.069	0.2	0.83	0.88	0.00013	0.59	0.1	0.29	0.74
INPP5D	rs35349669	rs36179371	2.196e-07	ATG16L1,SCARNA5,SCARNA6	2532820	0.59	0.46	0.069	0.19	0.83	0.87	0.00013	0.59	0.1	0.29	0.74
INPP5D	rs35349669	rs36142198	2.908e-07	ATG16L1,SCARNA5,SCARNA6	2532820	0.59	0.46	0.069	0.2	0.83	0.87	0.00013	0.59	0.1	0.29	0.74
INPP5D	rs35349669	rs7599330	6.715e-05	ECEL1	2603860	0.76	0.024	0.4	0.62	1.2e-05	0.21	0.25	0.94	0.9	0.48	0.33
INPP5D	rs35349669	rs13404304	7.709e-05	HEATR7B1	t2533175	0.8	0.31	0.99	0.98	0.00013	0.74	0.073	0.16	0.37	0.072	0.86
INPP5D	rs35349669	rs72980035	4.972e-05	HEATR7B1	t2533175	0.81	0.33	0.99	0.97	0.00012	0.75	0.071	0.15	0.37	0.078	0.87
INPP5D	rs35349669	rs6605277	2.002e-05	ECEL1	2603860	0.81	0.044	0.44	0.68	0.00023	0.21	0.47	0.97	0.89	0.56	0.49
INPP5D	rs35349669	rs7570061	5.529e-05	ECEL1	2603860	0.88	0.042	0.75	0.41	8.3e-06	0.13	0.22	0.96	0.91	0.52	0.34
MEF2C	rs190982	rs304132	1.211e-07	MEF2C	2866254	0.083	0.78	0.37	0.00014	0.84	0.91	0.99	0.53	0.034	0.072	0.6
NME8	rs2718058	rs10270230	7.853e-06	TXNDC3	2997881	0.0002	0.39	0.037	0.52	0.43	0.058	0.062	0.89	0.087	0.0066	0.0073
NME8	rs2718058	rs921396	8.109e-06	TXNDC3	2997881	0.0002	0.39	0.038	0.52	0.43	0.058	0.062	0.89	0.087	0.0066	0.0073
NME8	rs2718058	rs6954013	9.335e-06	TXNDC3	2997881	0.0002	0.38	0.038	0.51	0.43	0.059	0.06	0.89	0.087	0.0066	0.0074
NME8	rs2718058	rs62459332	8.448e-06	TXNDC3	2997881	0.0002	0.38	0.038	0.52	0.43	0.059	0.059	0.9	0.087	0.0069	0.0075
NME8	rs2718058	rs2167264	8.39e-06	TXNDC3	2997881	0.0002	0.38	0.038	0.52	0.43	0.06	0.059	0.9	0.087	0.007	0.0075
NME8	rs2718058	rs10951540	4.172e-06	TXNDC3	2997881	0.00027	0.46	0.027	0.69	0.49	0.048	0.11	0.88	0.092	0.0065	0.0062
NME8	rs2718058	rs2598071	5.754e-06	TXNDC3	2997881	0.00047	0.65	0.19	0.44	0.086	0.08	0.098	0.96	0.16	0.025	0.013
NME8	rs2718058	rs2598034	5.391e-06	TXNDC3	2997881	0.00049	0.5	0.31	0.3	0.084	0.11	0.051	0.93	0.13	0.025	0.018
NME8	rs2718058	rs2722353	6.293e-06	TXNDC3	2997881	0.00049	0.5	0.31	0.3	0.084	0.11	0.05	0.93	0.13	0.025	0.018
NME8	rs2718058	rs2722354	6.043e-06	TXNDC3	2997881	0.00049	0.5	0.31	0.3	0.083	0.11	0.05	0.93	0.13	0.025	0.018
NME8	rs2718058	rs2722355	6.178e-06	TXNDC3	2997881	0.00049	0.5	0.31	0.3	0.083	0.11	0.05	0.93	0.13	0.025	0.018
NME8	rs2718058	rs1901194	7.577e-06	TXNDC3	2997881	0.0005	0.51	0.31	0.31	0.085	0.11	0.053	0.93	0.13	0.025	0.018
NME8	rs2718058	rs2722352	7.735e-06	TXNDC3	2997881	0.0005	0.51	0.31	0.31	0.085	0.11	0.053	0.93	0.13	0.025	0.018
NME8	rs2718058	rs2722314	4.171e-06	TXNDC3	2997881	0.0005	0.5	0.32	0.31	0.083	0.11	0.049	0.92	0.13	0.025	0.018
NME8	rs2718058	rs2598037	2.564e-06	TXNDC3	2997881	0.00051	0.52	0.3	0.32	0.087	0.11	0.056	0.93	0.13	0.025	0.017
NME8	rs2718058	rs2722232	3.354e-06	TXNDC3	2997881	0.00053	0.63	0.21	0.44	0.093	0.083	0.095	0.96	0.15	0.025	0.014
NME8	rs2718058	rs6971034	3.106e-06	TXNDC3	2997881	0.00053	0.53	0.29	0.34	0.089	0.1	0.062	0.94	0.13	0.025	0.017
NME8	rs2718058	rs2722268	2.732e-06	TXNDC3	2997881	0.00063	0.6	0.24	0.45	0.11	0.088	0.092	0.95	0.14	0.025	0.015
NME8	rs2718058	rs2722267	2.693e-06	TXNDC3	2997881	0.00064	0.6	0.24	0.45	0.1	0.089	0.092	0.95	0.14	0.025	0.015
NME8	rs2718058	rs2722266	2.651e-06	TXNDC3	2997881	0.00064	0.6	0.24	0.44	0.1	0.089	0.093	0.95	0.14	0.025	0.015
NME8	rs2718058	rs2598066	2.816e-06	TXNDC3	2997881	0.00064	0.59	0.25	0.44	0.1	0.089	0.093	0.95	0.14	0.025	0.015
NME8	rs2718058	rs2722265	3.79e-06	TXNDC3	2997881	0.00065	0.59	0.25	0.44	0.1	0.09	0.093	0.95	0.14	0.025	0.015
NME8	rs2718058	rs2598061	2.691e-06	TXNDC3	2997881	0.00065	0.59	0.25	0.44	0.1	0.09	0.094	0.95	0.14	0.024	0.015
NME8	rs2718058	rs2598043	2.365e-06	TXNDC3	2997881	0.00066	0.59	0.26	0.44	0.1	0.092	0.094	0.95	0.14	0.025	0.015
NME8	rs2718058	rs2598042	2.351e-06	TXNDC3	2997881	0.00066	0.58	0.26	0.44	0.1	0.092	0.094	0.95	0.14	0.025	0.015
NME8	rs2718058	rs1470719	4.251e-06	TXNDC3	2997881	0.00066	0.58	0.26	0.44	0.1	0.092	0.093	0.95	0.14	0.025	0.015
NME8	rs2718058	rs2722259	2.454e-06	TXNDC3	2997881	0.00067	0.59	0.26	0.44	0.1	0.092	0.095	0.95	0.14	0.025	0.015
NME8	rs2718058	rs2722258	2.128e-06	TXNDC3	2997881	0.00067	0.59	0.26	0.44	0.1	0.092	0.095	0.95	0.14	0.025	0.015
NME8	rs2718058	rs2722257	2.874e-06	TXNDC3	2997881	0.00067	0.59	0.26	0.44	0.1	0.092	0.095	0.95	0.14	0.025	0.015
NME8	rs2718058	rs2722256	2.334e-06	TXNDC3	2997881	0.00067	0.58	0.25	0.45	0.1	0.091	0.095	0.96	0.14	0.025	0.015
NME8	rs2718058	rs2722255	2.449e-06	TXNDC3	2997881	0.00067	0.59	0.26	0.44	0.1	0.092	0.095	0.95	0.14	0.025	0.015
NME8	rs2718058	rs2722252	2.706e-06	TXNDC3	2997881	0.00067	0.59	0.26	0.44	0.1	0.092	0.095	0.95	0.14	0.025	0.015
NME8	rs2718058	rs2598053	2.674e-06	TXNDC3	2997881	0.00067	0.59	0.26	0.44	0.1	0.092	0.095	0.95	0.14	0.025	0.015
NME8	rs2718058	rs2598052	2.607e-06	TXNDC3	2997881	0.00067	0.59	0.26	0.44	0.1	0.092	0.095	0.95	0.14	0.025	0.015
NME8	rs2718058	rs67008098	2.406e-06	TXNDC3	2997881	0.00067	0.59	0.26	0.44	0.1	0.092	0.095	0.95	0.14	0.025	0.015
NME8	rs2718058	rs16879722	3.048e-06	TXNDC3	2997881	0.00067	0.59	0.26	0.44	0.1	0.092	0.095	0.95	0.14	0.025	0.015
NME8	rs2718058	rs35922143	2.678e-06	TXNDC3	2997881	0.00067	0.59	0.26	0.44	0.1	0.092	0.095	0.95	0.14	0.025	0.015
NME8	rs2718058	rs2598046	2.58e-06	TXNDC3	2997881	0.00067	0.59	0.26	0.44	0.1	0.092	0.095	0.95	0.14	0.025	0.015
NME8	rs2718058	rs2722360	2.608e-06	TXNDC3	2997881	0.00067	0.59	0.26	0.44	0.1	0.092	0.095	0.95	0.14	0.025	0.015
NME8	rs2718058	rs2722371	2.521e-06	TXNDC3	2997881	0.00067	0.59	0.26	0.44	0.1	0.092	0.095	0.95	0.14	0.025	0.015
NME8	rs2718058	rs2598044	1.816e-06	TXNDC3	2997881	0.00067	0.59	0.26	0.44	0.1	0.092	0.095	0.95	0.14	0.025	0.015
NME8	rs2718058	rs2249089	1.36e-06	TARP,TRGV11,SPRR2F,TRGC2	t3046556	0.0069	0.15	0.51	0.69	0.59	0.52	6.4e-05	0.0019	0.64	0.6	0.21
NME8	rs2718058	rs2718069	1.569e-07	TARP,TRGV11,SPRR2F,TRGC2	t3046556	0.0084	0.17	0.47	0.74	0.55	0.6	0.00011	0.00061	0.63	0.71	0.33
NME8	rs2718058	rs2597283	1.667e-07	TARP,TRGV11,SPRR2F,TRGC2	t3046556	0.0085	0.17	0.48	0.75	0.54	0.6	0.00011	0.00067	0.62	0.71	0.33
NME8	rs2718058	rs2597279	7.059e-08	TARP,TRGV11,SPRR2F,TRGC2	t3046556	0.0086	0.17	0.48	0.76	0.54	0.6	0.00011	0.00065	0.62	0.72	0.33
NME8	rs2718058	rs2717933	1.097e-07	TARP,TRGV11,SPRR2F,TRGC2	t3046556	0.0086	0.17	0.47	0.77	0.54	0.6	0.00012	0.00065	0.61	0.71	0.33
NME8	rs2718058	rs2718071	1.662e-07	TARP,TRGV11,SPRR2F,TRGC2	t3046556	0.0086	0.17	0.48	0.76	0.54	0.6	0.00011	0.00065	0.62	0.72	0.33
NME8	rs2718058	rs2252710	1.175e-07	TARP,TRGV11,SPRR2F,TRGC2	t3046556	0.0086	0.17	0.48	0.76	0.54	0.6	0.00011	0.00065	0.62	0.72	0.33
NME8	rs2718058	rs2718073	1.325e-07	TARP,TRGV11,SPRR2F,TRGC2	t3046556	0.0086	0.17	0.48	0.76	0.54	0.6	0.00011	0.00065	0.62	0.72	0.33
NME8	rs2718058	rs2718074	1.6e-07	TARP,TRGV11,SPRR2F,TRGC2	t3046556	0.0086	0.17	0.48	0.76	0.54	0.6	0.00011	0.00065	0.62	0.72	0.33
NME8	rs2718058	rs2717936	1.311e-07	TARP,TRGV11,SPRR2F,TRGC2	t3046556	0.0086	0.17	0.48	0.76	0.54	0.6	0.00011	0.00065	0.62	0.72	0.33
NME8	rs2718058	rs2597286	1.523e-07	TARP,TRGV11,SPRR2F,TRGC2	t3046556	0.0086	0.17	0.48	0.76	0.54	0.6	0.00011	0.00065	0.62	0.72	0.33
NME8	rs2718058	rs2717938	1.153e-07	TARP,TRGV11,SPRR2F,TRGC2	t3046556	0.0086	0.17	0.48	0.76	0.54	0.6	0.00011	0.00065	0.62	0.72	0.33
NME8	rs2718058	rs2718079	8.921e-08	TARP,TRGV11,SPRR2F,TRGC2	t3046556	0.0086	0.17	0.48	0.76	0.54	0.6	0.00011	0.00065	0.62	0.72	0.33
NME8	rs2718058	rs2597293	1.075e-07	TARP,TRGV11,SPRR2F,TRGC2	t3046556	0.0086	0.17	0.48	0.76	0.54	0.6	0.00011	0.00065	0.62	0.72	0.33
NME8	rs2718058	rs2717926	1.019e-07	TARP,TRGV11,SPRR2F,TRGC2	t3046556	0.0086	0.17	0.48	0.76	0.54	0.6	0.00011	0.00065	0.62	0.72	0.33
NME8	rs2718058	rs2597268	7.918e-08	TARP,TRGV11,SPRR2F,TRGC2	t3046556	0.0086	0.17	0.48	0.76	0.54	0.6	0.00011	0.00065	0.62	0.72	0.33
NME8	rs2718058	rs2597277	1.395e-07	TARP,TRGV11,SPRR2F,TRGC2	t3046556	0.0086	0.17	0.48	0.76	0.54	0.6	0.00011	0.00065	0.62	0.72	0.33
NME8	rs2718058	rs2709117	3.716e-07	TARP,TRGV11,SPRR2F,TRGC2	t3046556	0.013	0.097	0.57	0.24	0.55	0.46	0.00015	0.0056	0.8	0.94	0.54
NME8	rs2718058	rs2718040	3.475e-07	TARP,TRGV11,SPRR2F,TRGC2	t3046556	0.016	0.15	0.57	0.21	0.7	0.5	7.9e-05	0.0058	0.8	0.97	0.67
NME8	rs2718058	rs2718041	3.617e-07	TARP,TRGV11,SPRR2F,TRGC2	t3046556	0.016	0.14	0.57	0.21	0.7	0.5	7.9e-05	0.0058	0.8	0.97	0.67
NME8	rs2718058	rs6978014	1.268e-07	TARP,TRGV11,SPRR2F,TRGC2	t3046556	0.017	0.36	0.58	0.97	0.69	0.64	0.00013	0.0019	0.79	0.52	0.37
NME8	rs2718058	rs17265593	1.573e-07	TARP,TRGV11,SPRR2F,TRGC2	t3046556	0.018	0.36	0.58	0.99	0.71	0.64	0.00013	0.0021	0.79	0.54	0.37
NME8	rs2718058	rs67008098	2.406e-06	TARP,TRGV11,SPRR2F,TRGC2	3046593	0.018	0.1	0.19	0.74	0.18	0.6	0.00089	0.22	0.78	0.43	0.57
NME8	rs2718058	rs16879722	3.048e-06	TARP,TRGV11,SPRR2F,TRGC2	3046593	0.018	0.1	0.19	0.74	0.18	0.6	0.00089	0.22	0.78	0.43	0.57
NME8	rs2718058	rs35922143	2.678e-06	TARP,TRGV11,SPRR2F,TRGC2	3046593	0.018	0.1	0.19	0.74	0.18	0.6	0.00089	0.22	0.78	0.43	0.57
NME8	rs2718058	rs2598046	2.58e-06	TARP,TRGV11,SPRR2F,TRGC2	3046593	0.018	0.1	0.19	0.74	0.18	0.6	0.00089	0.22	0.78	0.43	0.57
NME8	rs2718058	rs2722360	2.608e-06	TARP,TRGV11,SPRR2F,TRGC2	3046593	0.018	0.1	0.19	0.74	0.18	0.6	0.00089	0.22	0.78	0.43	0.57
NME8	rs2718058	rs2722371	2.521e-06	TARP,TRGV11,SPRR2F,TRGC2	3046593	0.018	0.1	0.19	0.74	0.18	0.6	0.00089	0.22	0.78	0.43	0.57
NME8	rs2718058	rs2598044	1.816e-06	TARP,TRGV11,SPRR2F,TRGC2	3046593	0.018	0.1	0.19	0.74	0.18	0.6	0.00089	0.22	0.78	0.43	0.57
NME8	rs2718058	rs2598043	2.365e-06	TARP,TRGV11,SPRR2F,TRGC2	3046593	0.018	0.1	0.19	0.74	0.18	0.6	0.00089	0.22	0.78	0.43	0.57
NME8	rs2718058	rs2598042	2.351e-06	TARP,TRGV11,SPRR2F,TRGC2	3046593	0.018	0.1	0.19	0.74	0.18	0.6	0.00089	0.22	0.79	0.43	0.57
NME8	rs2718058	rs2722334	3.631e-05	SFRP4	3046459	0.023	0.73	0.71	0.65	0.3	0.0024	0.019	0.51	0.35	0.97	0.16
NME8	rs2718058	rs4723677	2.24e-06	GPR141	2997800	0.025	0.3	0.17	0.28	0.69	0.45	0.74	0.87	0.046	0.058	0.00058
NME8	rs2718058	rs6957573	2.183e-06	GPR141	2997800	0.025	0.26	0.18	0.26	0.63	0.46	0.73	0.8	0.045	0.06	0.00043
NME8	rs2718058	rs10256450	2.042e-06	GPR141	2997800	0.025	0.27	0.18	0.28	0.67	0.43	0.69	0.8	0.045	0.056	0.00039
NME8	rs2718058	rs10270490	1.155e-06	GPR141	2997800	0.025	0.25	0.18	0.26	0.64	0.46	0.71	0.79	0.045	0.058	0.00042
NME8	rs2718058	rs7808357	3.667e-06	GPR141	2997800	0.025	0.25	0.17	0.26	0.64	0.46	0.71	0.79	0.045	0.058	0.00042
NME8	rs2718058	rs4723674	2.41e-06	GPR141	2997800	0.026	0.27	0.18	0.25	0.56	0.45	0.77	0.76	0.04	0.063	0.00049
NME8	rs2718058	rs983394	3.126e-06	GPR141	2997800	0.026	0.26	0.18	0.25	0.6	0.45	0.75	0.77	0.042	0.061	0.00046
NME8	rs2718058	rs7779166	3.255e-06	GPR141	2997800	0.026	0.25	0.18	0.26	0.64	0.46	0.71	0.79	0.045	0.058	0.00042
NME8	rs2718058	rs7779465	2.369e-06	GPR141	2997800	0.026	0.25	0.18	0.26	0.64	0.46	0.71	0.79	0.045	0.058	0.00042
NME8	rs2718058	rs2709117	3.716e-07	GPR141	2997812	0.026	0.35	0.67	0.012	0.37	0.22	0.067	0.0002	0.71	0.27	0.12
NME8	rs2718058	rs2709117	3.716e-07	GPR141	t2997811	0.026	0.35	0.67	0.012	0.37	0.22	0.067	0.0002	0.71	0.27	0.12
NME8	rs2718058	rs2722228	2.657e-05	SFRP4	3046459	0.026	0.4	0.7	0.93	0.4	4.7e-05	0.22	0.56	0.49	0.49	0.2
NME8	rs2718058	rs2598078	4.066e-05	SFRP4	3046459	0.026	0.4	0.7	0.93	0.4	4.6e-05	0.22	0.56	0.49	0.49	0.2
NME8	rs2718058	rs2722247	3.342e-05	SFRP4	3046459	0.026	0.43	0.7	0.93	0.4	5.1e-05	0.21	0.56	0.51	0.49	0.19
NME8	rs2718058	rs1349393	4.689e-05	SFRP4	3046459	0.026	0.43	0.7	0.93	0.41	5.2e-05	0.21	0.56	0.51	0.49	0.19
NME8	rs2718058	rs1078496	1.516e-06	GPR141	2997800	0.027	0.27	0.18	0.25	0.53	0.45	0.8	0.75	0.038	0.066	0.00054
NME8	rs2718058	rs1078497	4.318e-06	GPR141	2997800	0.027	0.27	0.18	0.25	0.53	0.44	0.8	0.75	0.039	0.066	0.00052
NME8	rs2718058	rs4723672	4.118e-06	GPR141	2997800	0.027	0.27	0.18	0.25	0.56	0.45	0.78	0.76	0.04	0.064	0.0005
NME8	rs2718058	rs2249089	1.36e-06	GPR141	2997812	0.027	0.22	0.69	0.021	0.58	0.26	0.08	0.00034	0.59	0.36	0.23
NME8	rs2718058	rs2249089	1.36e-06	GPR141	t2997811	0.027	0.22	0.69	0.021	0.58	0.26	0.08	0.00034	0.59	0.36	0.23
NME8	rs2718058	rs2722227	4.022e-05	SFRP4	3046459	0.027	0.41	0.71	0.92	0.39	4.8e-05	0.23	0.57	0.49	0.49	0.2
NME8	rs2718058	rs6462776	1.145e-06	GPR141	2997800	0.028	0.28	0.18	0.24	0.49	0.45	0.83	0.73	0.037	0.07	0.00061
NME8	rs2718058	rs1349322	2.255e-06	GPR141	2997800	0.028	0.28	0.18	0.24	0.49	0.45	0.83	0.73	0.037	0.07	0.00061
NME8	rs2718058	rs2060648	2.108e-06	GPR141	2997800	0.028	0.28	0.18	0.24	0.49	0.45	0.83	0.73	0.037	0.07	0.00061
NME8	rs2718058	rs10257469	3.201e-06	GPR141	2997800	0.028	0.28	0.18	0.24	0.49	0.45	0.83	0.73	0.037	0.07	0.00061
NME8	rs2718058	rs2718065	2.561e-05	SFRP4	3046459	0.028	0.42	0.74	0.93	0.4	6.3e-05	0.25	0.63	0.5	0.48	0.19
NME8	rs2718058	rs918980	2.343e-06	GPR141	2997800	0.029	0.28	0.18	0.24	0.49	0.45	0.83	0.73	0.037	0.07	0.00062
NME8	rs2718058	rs2249089	1.36e-06	TARP,TRGC2	t3046520	0.031	0.32	0.43	0.16	0.43	0.2	0.17	0.00057	0.024	0.18	0.072
NME8	rs2718058	rs11769967	1.636e-06	GPR141	2997800	0.033	0.27	0.18	0.24	0.49	0.45	0.89	0.74	0.032	0.081	0.00073
NME8	rs2718058	rs2722227	4.022e-05	TARP,TRGV11,SPRR2F,TRGC2	3046593	0.037	0.048	0.43	0.88	0.3	0.66	0.0015	0.077	0.65	0.53	0.88
NME8	rs2718058	rs2722228	2.657e-05	TARP,TRGV11,SPRR2F,TRGC2	3046593	0.037	0.048	0.43	0.88	0.3	0.66	0.0015	0.077	0.65	0.53	0.88
NME8	rs2718058	rs2598078	4.066e-05	TARP,TRGV11,SPRR2F,TRGC2	3046593	0.037	0.048	0.43	0.88	0.3	0.66	0.0015	0.077	0.65	0.53	0.88
NME8	rs2718058	rs2722247	3.342e-05	TARP,TRGV11,SPRR2F,TRGC2	3046593	0.037	0.048	0.42	0.88	0.3	0.67	0.0015	0.077	0.67	0.51	0.88
NME8	rs2718058	rs1349393	4.689e-05	TARP,TRGV11,SPRR2F,TRGC2	3046593	0.037	0.048	0.42	0.88	0.3	0.67	0.0014	0.077	0.67	0.51	0.88
NME8	rs2718058	rs2718041	3.617e-07	GPR141	2997812	0.038	0.28	0.89	0.012	0.47	0.21	0.11	0.00024	0.78	0.42	0.12
NME8	rs2718058	rs2718041	3.617e-07	GPR141	t2997811	0.038	0.28	0.89	0.012	0.47	0.21	0.11	0.00024	0.78	0.42	0.12
NME8	rs2718058	rs2718065	2.561e-05	TARP,TRGV11,SPRR2F,TRGC2	3046593	0.038	0.046	0.44	0.91	0.29	0.63	0.0012	0.082	0.64	0.53	0.87
NME8	rs2718058	rs2718040	3.475e-07	GPR141	2997812	0.039	0.28	0.89	0.012	0.47	0.21	0.11	0.00025	0.78	0.42	0.12
NME8	rs2718058	rs2718040	3.475e-07	GPR141	t2997811	0.039	0.28	0.89	0.012	0.47	0.21	0.11	0.00025	0.78	0.42	0.12
NME8	rs2718058	rs2709120	2.52e-05	SFRP4	3046459	0.041	0.48	0.86	0.89	0.32	0.00013	0.41	0.71	0.42	0.44	0.29
NME8	rs2718058	rs2722292	4.136e-05	SFRP4	3046459	0.041	0.48	0.86	0.89	0.32	0.00013	0.41	0.71	0.42	0.44	0.28
NME8	rs2718058	rs2722363	4.685e-05	SFRP4	3046459	0.041	0.48	0.86	0.89	0.32	0.00013	0.41	0.71	0.42	0.44	0.29
NME8	rs2718058	rs2722359	3.409e-05	SFRP4	3046459	0.041	0.48	0.86	0.89	0.32	0.00013	0.41	0.71	0.42	0.44	0.29
NME8	rs2718058	rs2722248	3.433e-05	SFRP4	3046459	0.041	0.48	0.86	0.89	0.32	0.00013	0.41	0.71	0.42	0.44	0.29
NME8	rs2718058	rs2249089	1.36e-06	TARP,TRGV11,SPRR2F,TRGC2	3046593	0.042	0.082	0.79	0.93	0.3	0.98	0.00014	0.52	0.94	0.86	0.68
NME8	rs2718058	rs2597279	7.059e-08	TARP,TRGC2	t3046520	0.043	0.39	0.5	0.3	0.45	0.24	0.12	0.00044	0.033	0.3	0.12
NME8	rs2718058	rs2717933	1.097e-07	TARP,TRGC2	t3046520	0.043	0.4	0.49	0.3	0.43	0.23	0.12	0.00044	0.034	0.3	0.12
NME8	rs2718058	rs2718069	1.569e-07	TARP,TRGC2	t3046520	0.043	0.4	0.5	0.3	0.45	0.24	0.12	0.00043	0.034	0.3	0.12
NME8	rs2718058	rs2718069	1.569e-07	GPR141	2997812	0.043	0.14	0.75	0.012	0.41	0.15	0.1	0.00044	0.94	0.46	0.23
NME8	rs2718058	rs2718069	1.569e-07	GPR141	t2997811	0.043	0.14	0.75	0.012	0.41	0.15	0.1	0.00044	0.94	0.46	0.23
NME8	rs2718058	rs2718071	1.662e-07	TARP,TRGC2	t3046520	0.043	0.4	0.5	0.3	0.45	0.24	0.12	0.00044	0.033	0.3	0.12
NME8	rs2718058	rs2252710	1.175e-07	TARP,TRGC2	t3046520	0.043	0.39	0.5	0.3	0.45	0.24	0.12	0.00044	0.033	0.3	0.12
NME8	rs2718058	rs2718073	1.325e-07	TARP,TRGC2	t3046520	0.043	0.39	0.5	0.3	0.45	0.24	0.12	0.00044	0.033	0.3	0.12
NME8	rs2718058	rs2718074	1.6e-07	TARP,TRGC2	t3046520	0.043	0.39	0.5	0.3	0.45	0.24	0.12	0.00044	0.033	0.3	0.12
NME8	rs2718058	rs2597283	1.667e-07	TARP,TRGC2	t3046520	0.043	0.39	0.5	0.3	0.45	0.24	0.12	0.00046	0.033	0.29	0.12
NME8	rs2718058	rs2717936	1.311e-07	TARP,TRGC2	t3046520	0.043	0.39	0.5	0.3	0.45	0.24	0.12	0.00044	0.033	0.3	0.12
NME8	rs2718058	rs2597286	1.523e-07	TARP,TRGC2	t3046520	0.043	0.39	0.5	0.3	0.45	0.24	0.12	0.00044	0.033	0.3	0.12
NME8	rs2718058	rs2717938	1.153e-07	TARP,TRGC2	t3046520	0.043	0.39	0.5	0.3	0.45	0.24	0.12	0.00044	0.033	0.3	0.12
NME8	rs2718058	rs2718079	8.921e-08	TARP,TRGC2	t3046520	0.043	0.39	0.5	0.3	0.45	0.24	0.12	0.00044	0.033	0.3	0.12
NME8	rs2718058	rs2597293	1.075e-07	TARP,TRGC2	t3046520	0.043	0.39	0.5	0.3	0.45	0.24	0.12	0.00044	0.033	0.3	0.12
NME8	rs2718058	rs2717926	1.019e-07	TARP,TRGC2	t3046520	0.043	0.39	0.5	0.3	0.45	0.24	0.12	0.00044	0.033	0.3	0.12
NME8	rs2718058	rs2597268	7.918e-08	TARP,TRGC2	t3046520	0.043	0.39	0.5	0.3	0.45	0.24	0.12	0.00044	0.033	0.3	0.12
NME8	rs2718058	rs2597277	1.395e-07	TARP,TRGC2	t3046520	0.043	0.39	0.5	0.3	0.45	0.24	0.12	0.00044	0.033	0.3	0.12
NME8	rs2718058	rs2718051	2.941e-05	SFRP4	3046459	0.043	0.47	0.84	0.92	0.34	0.00011	0.45	0.72	0.43	0.44	0.28
NME8	rs2718058	rs2597279	7.059e-08	GPR141	2997812	0.044	0.15	0.74	0.012	0.42	0.15	0.1	0.00051	0.93	0.48	0.23
NME8	rs2718058	rs2597279	7.059e-08	GPR141	t2997811	0.044	0.15	0.74	0.012	0.42	0.15	0.1	0.00051	0.93	0.48	0.23
NME8	rs2718058	rs2718071	1.662e-07	GPR141	2997812	0.044	0.15	0.74	0.012	0.42	0.15	0.1	0.00051	0.93	0.48	0.23
NME8	rs2718058	rs2718071	1.662e-07	GPR141	t2997811	0.044	0.15	0.74	0.012	0.42	0.15	0.1	0.00051	0.93	0.48	0.23
NME8	rs2718058	rs2252710	1.175e-07	GPR141	2997812	0.044	0.15	0.74	0.012	0.42	0.15	0.1	0.00051	0.93	0.48	0.23
NME8	rs2718058	rs2252710	1.175e-07	GPR141	t2997811	0.044	0.15	0.74	0.012	0.42	0.15	0.1	0.00051	0.93	0.48	0.23
NME8	rs2718058	rs2718073	1.325e-07	GPR141	2997812	0.044	0.15	0.74	0.012	0.42	0.15	0.1	0.00051	0.93	0.48	0.23
NME8	rs2718058	rs2718073	1.325e-07	GPR141	t2997811	0.044	0.15	0.74	0.012	0.42	0.15	0.1	0.00051	0.93	0.48	0.23
NME8	rs2718058	rs2718074	1.6e-07	GPR141	2997812	0.044	0.15	0.74	0.012	0.42	0.15	0.1	0.00051	0.93	0.48	0.23
NME8	rs2718058	rs2718074	1.6e-07	GPR141	t2997811	0.044	0.15	0.74	0.012	0.42	0.15	0.1	0.00051	0.93	0.48	0.23
NME8	rs2718058	rs2717936	1.311e-07	GPR141	2997812	0.044	0.15	0.74	0.012	0.42	0.15	0.1	0.00051	0.93	0.48	0.23
NME8	rs2718058	rs2717936	1.311e-07	GPR141	t2997811	0.044	0.15	0.74	0.012	0.42	0.15	0.1	0.00051	0.93	0.48	0.23
NME8	rs2718058	rs2597286	1.523e-07	GPR141	2997812	0.044	0.15	0.74	0.012	0.42	0.15	0.1	0.00051	0.93	0.48	0.23
NME8	rs2718058	rs2597286	1.523e-07	GPR141	t2997811	0.044	0.15	0.74	0.012	0.42	0.15	0.1	0.00051	0.93	0.48	0.23
NME8	rs2718058	rs2717938	1.153e-07	GPR141	2997812	0.044	0.15	0.74	0.012	0.42	0.15	0.1	0.00051	0.93	0.48	0.23
NME8	rs2718058	rs2717938	1.153e-07	GPR141	t2997811	0.044	0.15	0.74	0.012	0.42	0.15	0.1	0.00051	0.93	0.48	0.23
NME8	rs2718058	rs2718079	8.921e-08	GPR141	2997812	0.044	0.15	0.74	0.012	0.42	0.15	0.1	0.00051	0.93	0.48	0.23
NME8	rs2718058	rs2718079	8.921e-08	GPR141	t2997811	0.044	0.15	0.74	0.012	0.42	0.15	0.1	0.00051	0.93	0.48	0.23
NME8	rs2718058	rs2597293	1.075e-07	GPR141	2997812	0.044	0.15	0.74	0.012	0.42	0.15	0.1	0.00051	0.93	0.48	0.23
NME8	rs2718058	rs2597293	1.075e-07	GPR141	t2997811	0.044	0.15	0.74	0.012	0.42	0.15	0.1	0.00051	0.93	0.48	0.23
NME8	rs2718058	rs2717926	1.019e-07	GPR141	2997812	0.044	0.15	0.74	0.012	0.42	0.15	0.1	0.00051	0.93	0.48	0.23
NME8	rs2718058	rs2717926	1.019e-07	GPR141	t2997811	0.044	0.15	0.74	0.012	0.42	0.15	0.1	0.00051	0.93	0.48	0.23
NME8	rs2718058	rs2597268	7.918e-08	GPR141	2997812	0.044	0.15	0.74	0.012	0.42	0.15	0.1	0.00051	0.93	0.48	0.23
NME8	rs2718058	rs2597268	7.918e-08	GPR141	t2997811	0.044	0.15	0.74	0.012	0.42	0.15	0.1	0.00051	0.93	0.48	0.23
NME8	rs2718058	rs2597277	1.395e-07	GPR141	2997812	0.044	0.15	0.74	0.012	0.42	0.15	0.1	0.00051	0.93	0.48	0.23
NME8	rs2718058	rs2597277	1.395e-07	GPR141	t2997811	0.044	0.15	0.74	0.012	0.42	0.15	0.1	0.00051	0.93	0.48	0.23
NME8	rs2718058	rs2717933	1.097e-07	GPR141	2997812	0.045	0.16	0.75	0.013	0.42	0.15	0.11	0.00051	0.94	0.46	0.23
NME8	rs2718058	rs2717933	1.097e-07	GPR141	t2997811	0.045	0.16	0.75	0.013	0.42	0.15	0.11	0.00051	0.94	0.46	0.23
NME8	rs2718058	rs2597283	1.667e-07	GPR141	2997812	0.045	0.15	0.75	0.013	0.42	0.15	0.1	0.00052	0.93	0.48	0.23
NME8	rs2718058	rs2597283	1.667e-07	GPR141	t2997811	0.045	0.15	0.75	0.013	0.42	0.15	0.1	0.00052	0.93	0.48	0.23
NME8	rs2718058	rs2718051	2.941e-05	TARP,TRGV11,SPRR2F,TRGC2	3046593	0.049	0.066	0.49	0.81	0.41	0.68	0.00059	0.1	0.63	0.44	0.84
NME8	rs2718058	rs2709120	2.52e-05	TARP,TRGV11,SPRR2F,TRGC2	3046593	0.05	0.06	0.49	0.88	0.42	0.67	0.00054	0.099	0.62	0.42	0.86
NME8	rs2718058	rs2722292	4.136e-05	TARP,TRGV11,SPRR2F,TRGC2	3046593	0.05	0.06	0.49	0.89	0.42	0.67	0.00054	0.099	0.62	0.42	0.86
NME8	rs2718058	rs2722363	4.685e-05	TARP,TRGV11,SPRR2F,TRGC2	3046593	0.05	0.06	0.49	0.88	0.42	0.67	0.00054	0.098	0.62	0.42	0.86
NME8	rs2718058	rs2722359	3.409e-05	TARP,TRGV11,SPRR2F,TRGC2	3046593	0.05	0.06	0.49	0.88	0.42	0.67	0.00054	0.098	0.62	0.42	0.86
NME8	rs2718058	rs2722248	3.433e-05	TARP,TRGV11,SPRR2F,TRGC2	3046593	0.05	0.06	0.49	0.88	0.42	0.67	0.00054	0.098	0.62	0.42	0.86
NME8	rs2718058	rs2597283	1.667e-07	TARP,TRGV11,SPRR2F,TRGC2	3046593	0.051	0.062	0.67	0.92	0.29	0.88	0.00023	0.47	0.95	0.77	0.78
NME8	rs2718058	rs2717933	1.097e-07	TARP,TRGV11,SPRR2F,TRGC2	3046593	0.052	0.06	0.66	0.92	0.29	0.88	0.00024	0.47	0.95	0.78	0.8
NME8	rs2718058	rs2718069	1.569e-07	TARP,TRGV11,SPRR2F,TRGC2	3046593	0.052	0.06	0.67	0.93	0.29	0.87	0.00023	0.46	0.95	0.78	0.79
NME8	rs2718058	rs2597279	7.059e-08	TARP,TRGV11,SPRR2F,TRGC2	3046593	0.053	0.062	0.67	0.92	0.29	0.88	0.00024	0.47	0.95	0.77	0.79
NME8	rs2718058	rs2718071	1.662e-07	TARP,TRGV11,SPRR2F,TRGC2	3046593	0.053	0.062	0.67	0.92	0.29	0.88	0.00024	0.47	0.95	0.77	0.79
NME8	rs2718058	rs2252710	1.175e-07	TARP,TRGV11,SPRR2F,TRGC2	3046593	0.053	0.062	0.67	0.92	0.29	0.88	0.00024	0.47	0.95	0.77	0.79
NME8	rs2718058	rs2718073	1.325e-07	TARP,TRGV11,SPRR2F,TRGC2	3046593	0.053	0.062	0.67	0.92	0.29	0.88	0.00024	0.47	0.95	0.77	0.79
NME8	rs2718058	rs2718074	1.6e-07	TARP,TRGV11,SPRR2F,TRGC2	3046593	0.053	0.062	0.67	0.92	0.29	0.88	0.00024	0.47	0.95	0.77	0.79
NME8	rs2718058	rs2717936	1.311e-07	TARP,TRGV11,SPRR2F,TRGC2	3046593	0.053	0.062	0.67	0.92	0.29	0.88	0.00024	0.47	0.95	0.77	0.79
NME8	rs2718058	rs2597286	1.523e-07	TARP,TRGV11,SPRR2F,TRGC2	3046593	0.053	0.062	0.67	0.92	0.29	0.88	0.00024	0.47	0.95	0.77	0.79
NME8	rs2718058	rs2717938	1.153e-07	TARP,TRGV11,SPRR2F,TRGC2	3046593	0.053	0.062	0.67	0.92	0.29	0.88	0.00024	0.47	0.95	0.77	0.79
NME8	rs2718058	rs2718079	8.921e-08	TARP,TRGV11,SPRR2F,TRGC2	3046593	0.053	0.062	0.67	0.92	0.29	0.88	0.00024	0.47	0.95	0.77	0.79
NME8	rs2718058	rs2597293	1.075e-07	TARP,TRGV11,SPRR2F,TRGC2	3046593	0.053	0.062	0.67	0.92	0.29	0.88	0.00024	0.47	0.95	0.77	0.79
NME8	rs2718058	rs2717926	1.019e-07	TARP,TRGV11,SPRR2F,TRGC2	3046593	0.053	0.062	0.67	0.92	0.29	0.88	0.00024	0.47	0.95	0.77	0.79
NME8	rs2718058	rs2597268	7.918e-08	TARP,TRGV11,SPRR2F,TRGC2	3046593	0.053	0.062	0.67	0.92	0.29	0.88	0.00024	0.47	0.95	0.77	0.79
NME8	rs2718058	rs2597277	1.395e-07	TARP,TRGV11,SPRR2F,TRGC2	3046593	0.053	0.062	0.67	0.92	0.29	0.88	0.00024	0.47	0.95	0.77	0.79
NME8	rs2718058	rs2249089	1.36e-06	TARP,TRGC2	3046536	0.055	0.15	0.31	0.48	0.45	0.3	0.16	0.00027	0.032	0.11	0.081
NME8	rs2718058	rs2718069	1.569e-07	TARP,TRGV11,SPRR2F,TRGC2	3046570	0.06	0.067	0.82	0.095	0.95	0.54	0.023	0.00098	0.31	0.74	0.53
NME8	rs2718058	rs2597279	7.059e-08	TARP,TRGV11,SPRR2F,TRGC2	3046570	0.061	0.069	0.82	0.097	0.96	0.55	0.023	0.001	0.31	0.74	0.53
NME8	rs2718058	rs2718071	1.662e-07	TARP,TRGV11,SPRR2F,TRGC2	3046570	0.061	0.069	0.82	0.098	0.96	0.55	0.023	0.001	0.31	0.74	0.53
NME8	rs2718058	rs2252710	1.175e-07	TARP,TRGV11,SPRR2F,TRGC2	3046570	0.061	0.069	0.82	0.097	0.96	0.55	0.023	0.001	0.31	0.74	0.53
NME8	rs2718058	rs2718073	1.325e-07	TARP,TRGV11,SPRR2F,TRGC2	3046570	0.061	0.069	0.82	0.097	0.96	0.55	0.023	0.001	0.31	0.74	0.53
NME8	rs2718058	rs2718074	1.6e-07	TARP,TRGV11,SPRR2F,TRGC2	3046570	0.061	0.069	0.82	0.097	0.96	0.55	0.023	0.001	0.31	0.74	0.53
NME8	rs2718058	rs2717936	1.311e-07	TARP,TRGV11,SPRR2F,TRGC2	3046570	0.061	0.069	0.82	0.097	0.96	0.55	0.023	0.001	0.31	0.74	0.53
NME8	rs2718058	rs2597286	1.523e-07	TARP,TRGV11,SPRR2F,TRGC2	3046570	0.061	0.069	0.82	0.097	0.96	0.55	0.023	0.001	0.31	0.74	0.53
NME8	rs2718058	rs2717938	1.153e-07	TARP,TRGV11,SPRR2F,TRGC2	3046570	0.061	0.068	0.82	0.097	0.96	0.55	0.023	0.001	0.31	0.74	0.53
NME8	rs2718058	rs2718079	8.921e-08	TARP,TRGV11,SPRR2F,TRGC2	3046570	0.061	0.069	0.82	0.097	0.96	0.55	0.023	0.001	0.31	0.74	0.53
NME8	rs2718058	rs2597293	1.075e-07	TARP,TRGV11,SPRR2F,TRGC2	3046570	0.061	0.069	0.82	0.097	0.96	0.55	0.023	0.001	0.31	0.74	0.53
NME8	rs2718058	rs2717926	1.019e-07	TARP,TRGV11,SPRR2F,TRGC2	3046570	0.061	0.069	0.82	0.097	0.96	0.55	0.023	0.001	0.31	0.74	0.53
NME8	rs2718058	rs2597268	7.918e-08	TARP,TRGV11,SPRR2F,TRGC2	3046570	0.061	0.069	0.82	0.097	0.96	0.55	0.023	0.001	0.31	0.74	0.53
NME8	rs2718058	rs2597277	1.395e-07	TARP,TRGV11,SPRR2F,TRGC2	3046570	0.061	0.069	0.82	0.097	0.96	0.55	0.023	0.001	0.31	0.74	0.53
NME8	rs2718058	rs2717933	1.097e-07	TARP,TRGV11,SPRR2F,TRGC2	3046570	0.062	0.07	0.82	0.1	0.97	0.55	0.024	0.001	0.31	0.75	0.53
NME8	rs2718058	rs6978014	1.268e-07	TARP,TRGV11,SPRR2F,TRGC2	3046593	0.064	0.074	0.94	0.96	0.26	0.85	0.00033	0.62	0.97	0.82	0.8
NME8	rs2718058	rs10274478	1.376e-05	SFRP4	3046459	0.064	0.96	0.41	0.51	0.83	0.00029	0.59	0.87	0.75	0.44	0.031
NME8	rs2718058	rs10258728	1.313e-05	SFRP4	3046459	0.064	0.96	0.41	0.51	0.83	0.00029	0.59	0.87	0.75	0.44	0.031
NME8	rs2718058	rs10258880	3.557e-05	SFRP4	3046459	0.066	0.97	0.42	0.52	0.84	0.0003	0.6	0.86	0.75	0.43	0.034
NME8	rs2718058	rs17265593	1.573e-07	TARP,TRGV11,SPRR2F,TRGC2	3046593	0.069	0.077	0.9	0.99	0.27	0.85	0.00033	0.62	0.97	0.8	0.81
NME8	rs2718058	rs2597279	7.059e-08	TARP,TRGC2	3046536	0.071	0.18	0.38	0.7	0.45	0.31	0.15	0.00026	0.052	0.14	0.12
NME8	rs2718058	rs2717933	1.097e-07	TARP,TRGC2	3046536	0.071	0.18	0.38	0.71	0.44	0.31	0.15	0.00026	0.052	0.14	0.13
NME8	rs2718058	rs2718069	1.569e-07	TARP,TRGC2	3046536	0.071	0.17	0.38	0.7	0.45	0.31	0.15	0.00025	0.053	0.14	0.13
NME8	rs2718058	rs2718071	1.662e-07	TARP,TRGC2	3046536	0.071	0.18	0.38	0.7	0.45	0.31	0.15	0.00026	0.052	0.14	0.12
NME8	rs2718058	rs2252710	1.175e-07	TARP,TRGC2	3046536	0.071	0.18	0.38	0.7	0.45	0.31	0.15	0.00026	0.052	0.14	0.12
NME8	rs2718058	rs2718073	1.325e-07	TARP,TRGC2	3046536	0.071	0.18	0.38	0.7	0.45	0.31	0.15	0.00026	0.052	0.14	0.12
NME8	rs2718058	rs2718074	1.6e-07	TARP,TRGC2	3046536	0.071	0.18	0.38	0.7	0.45	0.31	0.15	0.00026	0.052	0.14	0.12
NME8	rs2718058	rs2717936	1.311e-07	TARP,TRGC2	3046536	0.071	0.18	0.38	0.7	0.45	0.31	0.15	0.00026	0.052	0.14	0.12
NME8	rs2718058	rs2597286	1.523e-07	TARP,TRGC2	3046536	0.071	0.18	0.38	0.7	0.45	0.31	0.15	0.00026	0.052	0.14	0.12
NME8	rs2718058	rs2717938	1.153e-07	TARP,TRGC2	3046536	0.071	0.18	0.38	0.7	0.45	0.31	0.15	0.00026	0.052	0.14	0.12
NME8	rs2718058	rs2718079	8.921e-08	TARP,TRGC2	3046536	0.071	0.18	0.38	0.7	0.45	0.31	0.15	0.00026	0.052	0.14	0.12
NME8	rs2718058	rs2597293	1.075e-07	TARP,TRGC2	3046536	0.071	0.18	0.38	0.7	0.45	0.31	0.15	0.00026	0.052	0.14	0.12
NME8	rs2718058	rs2717926	1.019e-07	TARP,TRGC2	3046536	0.071	0.18	0.38	0.7	0.45	0.31	0.15	0.00026	0.052	0.14	0.12
NME8	rs2718058	rs2597268	7.918e-08	TARP,TRGC2	3046536	0.071	0.18	0.38	0.7	0.45	0.31	0.15	0.00026	0.052	0.14	0.12
NME8	rs2718058	rs2597277	1.395e-07	TARP,TRGC2	3046536	0.071	0.18	0.38	0.7	0.45	0.31	0.15	0.00026	0.052	0.14	0.12
NME8	rs2718058	rs2597283	1.667e-07	TARP,TRGC2	3046536	0.072	0.18	0.38	0.7	0.45	0.31	0.15	0.00027	0.052	0.14	0.13
NME8	rs2718058	rs1425126	8.471e-06	TARP,TRGV11,SPRR2F,TRGC2	3046593	0.076	0.16	0.54	0.89	0.28	0.44	0.00024	0.71	0.28	0.66	0.62
NME8	rs2718058	rs10268172	3.635e-05	SFRP4	3046459	0.078	0.95	0.54	0.52	0.86	0.00036	0.67	0.72	0.72	0.36	0.07
NME8	rs2718058	rs2718040	3.475e-07	TARP,TRGV11,SPRR2F,TRGC2	3046593	0.079	0.07	0.51	0.96	0.49	0.78	0.00052	0.5	0.62	0.77	0.92
NME8	rs2718058	rs2718041	3.617e-07	TARP,TRGV11,SPRR2F,TRGC2	3046593	0.079	0.07	0.52	0.96	0.49	0.78	0.00052	0.5	0.62	0.77	0.92
NME8	rs2718058	rs10951539	5.571e-07	GPR141	2997812	0.083	0.14	0.87	0.0028	0.11	0.85	0.73	0.0012	0.75	0.23	0.31
NME8	rs2718058	rs10951539	5.571e-07	GPR141	t2997811	0.083	0.14	0.87	0.0028	0.11	0.85	0.73	0.0012	0.75	0.23	0.31
NME8	rs2718058	rs4720251	1.7e-05	TARP,TRGV11,SPRR2F,TRGC2	3046593	0.084	0.16	0.51	0.92	0.28	0.48	0.00012	0.71	0.31	0.73	0.69
NME8	rs2718058	rs2060712	6.302e-07	GPR141	t2997811	0.085	0.076	0.84	0.0015	0.06	0.96	0.9	0.0055	0.91	0.19	0.33
NME8	rs2718058	rs2060712	6.302e-07	GPR141	2997812	0.085	0.076	0.84	0.0015	0.06	0.96	0.9	0.0055	0.91	0.19	0.33
NME8	rs2718058	rs2122623	3.922e-07	GPR141	2997812	0.089	0.13	0.82	0.0029	0.1	0.86	0.73	0.0011	0.74	0.22	0.34
NME8	rs2718058	rs2122623	3.922e-07	GPR141	t2997811	0.089	0.13	0.82	0.0029	0.1	0.86	0.73	0.0011	0.74	0.22	0.34
NME8	rs2718058	rs2167266	8.334e-07	GPR141	2997812	0.089	0.13	0.82	0.0029	0.1	0.86	0.73	0.0011	0.74	0.22	0.34
NME8	rs2718058	rs2167266	8.334e-07	GPR141	t2997811	0.089	0.13	0.82	0.0029	0.1	0.86	0.73	0.0011	0.74	0.22	0.34
NME8	rs2718058	rs59415886	4.625e-07	GPR141	2997812	0.089	0.13	0.82	0.0029	0.1	0.86	0.73	0.0011	0.74	0.22	0.34
NME8	rs2718058	rs59415886	4.625e-07	GPR141	t2997811	0.089	0.13	0.82	0.0029	0.1	0.86	0.73	0.0011	0.74	0.22	0.34
NME8	rs2718058	rs6966331	3.687e-07	GPR141	2997812	0.089	0.13	0.82	0.0029	0.1	0.86	0.73	0.0011	0.74	0.22	0.34
NME8	rs2718058	rs6966331	3.687e-07	GPR141	t2997811	0.089	0.13	0.82	0.0029	0.1	0.86	0.73	0.0011	0.74	0.22	0.34
NME8	rs2718058	rs10261983	9.287e-07	GPR141	2997812	0.089	0.13	0.82	0.0029	0.1	0.86	0.73	0.0011	0.74	0.22	0.34
NME8	rs2718058	rs10261983	9.287e-07	GPR141	t2997811	0.089	0.13	0.82	0.0029	0.1	0.86	0.73	0.0011	0.74	0.22	0.34
NME8	rs2718058	rs3816419	1.386e-05	GPR141	t2997811	0.09	0.096	0.85	0.0016	0.075	0.9	0.99	0.0083	1	0.19	0.35
NME8	rs2718058	rs3816419	1.386e-05	GPR141	2997812	0.09	0.096	0.85	0.0016	0.075	0.9	0.99	0.0083	1	0.19	0.35
NME8	rs2718058	rs3816417	1.538e-05	GPR141	t2997811	0.09	0.097	0.85	0.0016	0.075	0.9	0.99	0.0083	1	0.19	0.35
NME8	rs2718058	rs3816417	1.538e-05	GPR141	2997812	0.09	0.097	0.85	0.0016	0.075	0.9	0.99	0.0083	1	0.19	0.35
NME8	rs2718058	rs55940848	1.274e-06	GPR141	t2997811	0.091	0.092	0.84	0.0015	0.075	0.93	0.97	0.0075	0.99	0.19	0.35
NME8	rs2718058	rs55940848	1.274e-06	GPR141	2997812	0.091	0.092	0.84	0.0015	0.075	0.93	0.97	0.0075	0.99	0.19	0.35
NME8	rs2718058	rs62459322	1.414e-06	GPR141	t2997811	0.091	0.095	0.84	0.0016	0.076	0.91	0.98	0.0079	1	0.19	0.35
NME8	rs2718058	rs62459322	1.414e-06	GPR141	2997812	0.091	0.095	0.84	0.0016	0.076	0.91	0.98	0.0079	1	0.19	0.35
NME8	rs2718058	rs6462777	2.787e-06	TARP,TRGV11,SPRR2F,TRGC2	3046593	0.095	0.11	0.48	0.91	0.28	0.48	0.00014	0.79	0.33	0.76	0.75
NME8	rs2718058	rs2709117	3.716e-07	TARP,TRGV11,SPRR2F,TRGC2	3046593	0.096	0.039	0.69	0.84	0.44	0.65	0.00076	0.65	0.61	0.7	0.9
NME8	rs2718058	rs67222938	1.499e-05	TARP,TRGV11,SPRR2F,TRGC2	3046593	0.098	0.1	0.48	0.9	0.28	0.48	0.00014	0.82	0.34	0.76	0.77
NME8	rs2718058	rs6957814	9.544e-06	TARP,TRGV11,SPRR2F,TRGC2	3046593	0.11	0.083	0.46	0.89	0.29	0.47	0.00016	0.88	0.35	0.78	0.81
NME8	rs2718058	rs10225145	1.41e-05	TARP,TRGV11,SPRR2F,TRGC2	3046593	0.11	0.082	0.46	0.89	0.29	0.47	0.00017	0.88	0.35	0.78	0.81
NME8	rs2718058	rs10262973	1.088e-05	TARP,TRGV11,SPRR2F,TRGC2	3046593	0.11	0.082	0.46	0.89	0.29	0.47	0.00017	0.88	0.35	0.78	0.81
NME8	rs2718058	rs11760698	1.415e-05	GPR141	t2997811	0.11	0.21	0.88	0.0016	0.18	0.8	0.9	0.0031	0.88	0.21	0.55
NME8	rs2718058	rs2598064	2.48e-06	TARP,TRGC2	3046536	0.19	0.18	0.35	0.2	0.71	0.81	0.26	0.00064	0.62	0.83	0.35
NME8	rs2718058	rs9691460	2.649e-06	TARP,TRGC2	3046536	0.21	0.23	0.3	0.13	0.74	0.96	0.25	0.00072	0.55	0.76	0.34
NME8	rs2718058	rs2722260	3.903e-06	TARP,TRGC2	3046536	0.22	0.21	0.39	0.24	0.72	0.9	0.32	0.00066	0.61	0.77	0.37
NME8	rs2718058	rs2722259	2.454e-06	TARP,TRGC2	3046536	0.22	0.21	0.39	0.24	0.72	0.9	0.32	0.00066	0.61	0.78	0.37
NME8	rs2718058	rs2722258	2.128e-06	TARP,TRGC2	3046536	0.22	0.21	0.39	0.24	0.72	0.9	0.32	0.00066	0.61	0.78	0.37
NME8	rs2718058	rs2722257	2.874e-06	TARP,TRGC2	3046536	0.22	0.21	0.39	0.24	0.72	0.9	0.32	0.00066	0.61	0.78	0.37
NME8	rs2718058	rs2722256	2.334e-06	TARP,TRGC2	3046536	0.22	0.21	0.39	0.24	0.72	0.9	0.32	0.00065	0.61	0.77	0.37
NME8	rs2718058	rs2722255	2.449e-06	TARP,TRGC2	3046536	0.22	0.21	0.39	0.24	0.72	0.9	0.32	0.00066	0.61	0.78	0.37
NME8	rs2718058	rs2722254	2.776e-06	TARP,TRGC2	3046536	0.22	0.21	0.39	0.24	0.72	0.9	0.32	0.00066	0.61	0.78	0.37
NME8	rs2718058	rs2722252	2.706e-06	TARP,TRGC2	3046536	0.22	0.21	0.39	0.24	0.72	0.9	0.32	0.00066	0.61	0.78	0.37
NME8	rs2718058	rs2598053	2.674e-06	TARP,TRGC2	3046536	0.22	0.21	0.39	0.24	0.72	0.9	0.32	0.00066	0.61	0.78	0.37
NME8	rs2718058	rs2598052	2.607e-06	TARP,TRGC2	3046536	0.22	0.21	0.39	0.24	0.72	0.9	0.32	0.00066	0.61	0.78	0.37
NME8	rs2718058	rs67008098	2.406e-06	TARP,TRGC2	3046536	0.22	0.21	0.39	0.24	0.72	0.9	0.33	0.00066	0.61	0.78	0.37
NME8	rs2718058	rs16879722	3.048e-06	TARP,TRGC2	3046536	0.22	0.21	0.39	0.24	0.72	0.9	0.33	0.00066	0.61	0.78	0.37
NME8	rs2718058	rs35922143	2.678e-06	TARP,TRGC2	3046536	0.22	0.21	0.39	0.24	0.72	0.9	0.33	0.00066	0.61	0.78	0.37
NME8	rs2718058	rs2598046	2.58e-06	TARP,TRGC2	3046536	0.22	0.21	0.39	0.24	0.72	0.9	0.33	0.00066	0.61	0.78	0.37
NME8	rs2718058	rs2722360	2.608e-06	TARP,TRGC2	3046536	0.22	0.21	0.39	0.24	0.72	0.9	0.33	0.00066	0.61	0.78	0.37
NME8	rs2718058	rs2722371	2.521e-06	TARP,TRGC2	3046536	0.22	0.21	0.39	0.24	0.72	0.9	0.33	0.00066	0.61	0.78	0.37
NME8	rs2718058	rs2598044	1.816e-06	TARP,TRGC2	3046536	0.22	0.21	0.39	0.24	0.72	0.9	0.33	0.00066	0.61	0.78	0.37
NME8	rs2718058	rs2598043	2.365e-06	TARP,TRGC2	3046536	0.22	0.21	0.39	0.24	0.72	0.9	0.32	0.00066	0.61	0.78	0.37
NME8	rs2718058	rs2598042	2.351e-06	TARP,TRGC2	3046536	0.22	0.21	0.39	0.24	0.72	0.9	0.32	0.00066	0.61	0.78	0.37
NME8	rs2718058	rs6975846	1.666e-06	TARP,TRGV11,SPRR2F,TRGC2	3046593	0.24	0.091	0.68	0.37	0.52	0.55	0.00046	0.84	0.38	0.72	0.69
NME8	rs2718058	rs11769967	1.636e-06	TARP,TRGV11,SPRR2F,TRGC2	3046593	0.25	0.096	0.66	0.37	0.52	0.59	0.00026	0.86	0.41	0.77	0.66
NME8	rs2718058	rs918980	2.343e-06	TARP,TRGV11,SPRR2F,TRGC2	3046593	0.25	0.094	0.64	0.39	0.51	0.62	0.00021	0.87	0.41	0.78	0.63
NME8	rs2718058	rs6462776	1.145e-06	TARP,TRGV11,SPRR2F,TRGC2	3046593	0.25	0.094	0.64	0.39	0.51	0.62	0.00021	0.86	0.41	0.79	0.63
NME8	rs2718058	rs1349322	2.255e-06	TARP,TRGV11,SPRR2F,TRGC2	3046593	0.25	0.094	0.64	0.39	0.51	0.62	0.00021	0.86	0.41	0.79	0.63
NME8	rs2718058	rs2060648	2.108e-06	TARP,TRGV11,SPRR2F,TRGC2	3046593	0.25	0.094	0.64	0.39	0.51	0.62	0.00021	0.86	0.41	0.79	0.63
NME8	rs2718058	rs10257469	3.201e-06	TARP,TRGV11,SPRR2F,TRGC2	3046593	0.25	0.094	0.64	0.39	0.51	0.62	0.00021	0.86	0.41	0.79	0.63
NME8	rs2718058	rs4723711	1.778e-08	ELMO1	3046378	0.26	0.18	0.83	0.53	0.79	0.92	0.51	0.44	0.79	0.085	0.00019
NME8	rs2718058	rs1078496	1.516e-06	TARP,TRGV11,SPRR2F,TRGC2	3046593	0.27	0.079	0.63	0.38	0.52	0.62	0.00022	0.91	0.42	0.8	0.6
NME8	rs2718058	rs1078497	4.318e-06	TARP,TRGV11,SPRR2F,TRGC2	3046593	0.27	0.078	0.63	0.38	0.52	0.62	0.00023	0.91	0.43	0.8	0.6
NME8	rs2718058	rs4723672	4.118e-06	TARP,TRGV11,SPRR2F,TRGC2	3046593	0.28	0.068	0.61	0.37	0.52	0.62	0.00024	0.94	0.43	0.81	0.58
NME8	rs2718058	rs4723674	2.41e-06	TARP,TRGV11,SPRR2F,TRGC2	3046593	0.28	0.066	0.61	0.37	0.52	0.62	0.00024	0.95	0.44	0.81	0.57
NME8	rs2718058	rs6462777	2.787e-06	AMPH	3046744	0.29	0.55	0.5	0.72	0.87	0.31	0.43	0.58	0.98	0.038	0.0004
NME8	rs2718058	rs983394	3.126e-06	TARP,TRGV11,SPRR2F,TRGC2	3046593	0.29	0.057	0.6	0.37	0.52	0.61	0.00026	0.98	0.45	0.82	0.55
NME8	rs2718058	rs6957573	2.183e-06	TARP,TRGV11,SPRR2F,TRGC2	3046593	0.3	0.048	0.58	0.36	0.53	0.61	0.00027	1	0.46	0.83	0.53
NME8	rs2718058	rs7808357	3.667e-06	TARP,TRGV11,SPRR2F,TRGC2	3046593	0.3	0.045	0.58	0.37	0.53	0.62	0.00029	0.97	0.46	0.83	0.52
NME8	rs2718058	rs7779166	3.255e-06	TARP,TRGV11,SPRR2F,TRGC2	3046593	0.31	0.046	0.58	0.36	0.53	0.61	0.00029	0.97	0.46	0.84	0.52
[truncated: 352 more rows]
