# Supplementary material for: Alzheimer’s Disease Risk Polymorphisms Regulate Gene Expression in the ZCWPW1 and the CELF1 Loci
Source: PLoS One. 2016 Feb 26;11(2):e0148717. doi: 10.1371/journal.pone.0148717 (PMC4769299; doi:10.1371/journal.pone.0148717)
Supplement: S9 Table — (XLSX) [file pone.0148717.s010.xlsx]

## Sheet: Sheet1
S9 Table: Conditional analysis of SNPs producing the most significant eQTLs in control brains
			LOAD Risk (IGAP SNP)		Conditional Analysis (eQTL SNP)		LOAD Risk (eQTL SNP)		Conditional Analysis (IGAP SNP)
IGAP Gene	IGAP SNP	eQTL SNP	OR	P value	OR	P value	OR	P value	OR	P value
CR1	rs6656401	rs4844610	1.155	1.605e-06	0.9387	0.6323	1.173	5.19e-08	1.236	0.108
BIN1	rs6733839	rs4663098	1.218	2.096e-13	1.186	1.197e-08	0.8387	6.79e-10	0.9084	0.00626
BIN1	rs6733839	rs3845674	1.218	2.096e-13	1.186	1.189e-08	0.8402	9.86e-10	0.9082	0.0061
INPP5D	rs35349669	rs10933431	1.046	0.05876	NA	NA	NA	NA	NA	NA
MEF2C	rs190982	rs304132	0.9442	0.02544	0.8921	0.1386	0.9488	0.0317	1.054	0.487
CD2AP	rs10948363	rs13200221	1.096	0.0003621	1.082	0.0519	1.106	0.00531	1.032	0.535
CD2AP	rs10948363	rs7772202	1.096	0.0003621	1.064	0.1087	1.091	0.000754	1.041	0.298
NME8	rs2718058	rs10270230	0.964	0.1307	0.9726	0.3645	0.9573	0.0795	0.9848	0.635
ZCWPW1	rs1476679	rs2272344	0.9283	0.003739	0.9602	0.258	0.9289	0.00555	0.9559	0.222
ZCWPW1	rs1476679	rs35991721	0.9283	0.003739	0.9481	0.1132	0.9314	0.00782	0.9667	0.324
ZCWPW1	rs1476679	rs2293479	0.9283	0.003739	0.9376	0.0508	0.9417	0.0207	0.9805	0.546
EPHA1	rs11771145	rs73154208	0.9425	0.01946	NA	NA	NA	NA	NA	NA
EPHA1	rs11771145	rs78571833	0.9425	0.01946	0.9687	0.2628	0.8748	0.00565	0.9007	0.0495
PTK2B	rs28834970	rs5000605	1.111	1.139e-05	1.101	0.000824	1.07	0.0033	1.022	0.426
PTK2B	rs28834970	rs11777131	1.111	1.139e-05	1.109	6.06e-05	1.044	0.138	1.039	0.196
CLU	rs9331896	rs5000605	0.9182	0.001113	0.9028	0.0001133	1.07	0.0033	1.098	0.000326
CLU	rs9331896	rs7982	0.9182	0.001113	0.9211	0.6054	0.9211	0.00105	0.9997	0.998
CELF1	rs10838725	rs10501320	1.038	0.1338	NA	NA	NA	NA	NA	NA
MS4A6A	rs983392	rs11560913	0.8806	8.152e-08	0.8985	4.479e-05	1.097	0.000157	1.049	0.0783
PICALM	rs10792832	rs10898431	0.8804	8.66e-08	0.8997	5.727e-05	1.116	3.28e-05	1.068	0.0252
PICALM	rs10792832	rs472486	0.8804	8.66e-08	0.8996	0.02408	0.8868	6.11e-07	0.9737	0.575
SORL1	rs11218343	rs9665907	0.777	1.708e-05	0.8058	0.002417	0.8886	0.000948	0.9555	0.29
FERMT2	rs17125944	rs74707969	1.16	0.0001539	1.119	0.04151	1.132	0.00113	1.05	0.358
FERMT2	rs17125944	rs12587286	1.16	0.0001539	1.296	0.001608	1.102	0.0109	0.8897	0.135
SLC24A4 & RIN3	rs10498633	rs8022236	0.9307	0.009276	0.9387	0.02711	1.063	0.0127	1.05	0.0493
ABCA7	rs4147929	rs6843	1.143	3.802e-05	1.175	0.0001818	1.077	0.0131	0.977	0.548
ABCA7	rs4147929	rs10404947	1.143	3.802e-05	1.189	0.000436	1.081	0.0131	0.9416	0.208
CD33	rs3865444	rs33978622	0.9291	0.003313	NA	NA	NA	NA	NA	NA
CASS4	rs7274581	rs6069736	0.862	0.0003334	1.006	0.9554	0.8408	8.28e-05	0.8356	0.0773
NA= not present in database
