# Supplementary material for: Alzheimer’s Disease Risk Polymorphisms Regulate Gene Expression in the ZCWPW1 and the CELF1 Loci
Source: PLoS One. 2016 Feb 26;11(2):e0148717. doi: 10.1371/journal.pone.0148717 (PMC4769299; doi:10.1371/journal.pone.0148717)
Supplement: S10 Table — (XLSX) [file pone.0148717.s011.xlsx]

## Sheet: Sheet1
S10 Table: Expression of IGAP GWAS loci is associated with disease status in GSE5281
IGAP Loci	Gene	Probe ID	P values	β
CR1	CR1	244313_at	6x10-3	0.4028
	CR2	244097_at	0.0705	-0.349
	CR1L	239205_s_at	6.8x10-3	0.4802
BIN1	BIN1	202931_x_at	2.2x10-3	-0.2976
	BIN1	210201_x_at	1.6x10-3	-0.2662
	BIN1	210202_s_at	1.3x10-3	-0.3534
	BIN1#	214439_x_at	4.4x10-5	-0.4147
	BIN1	214643_x_at	1.4x10-3	-0.4126
	CYP27C1	1568868_at	0.4614	-0.139
CD2AP	CD2AP	203593_at	0.2177	0.1905
EPHA1	EPHA1	205977_s_at	0.0544	0.3527
	EPHA1	215804_at	0.4845	0.1126
	LOC285965	238263_at	0.5357	0.116
MS4A6A	MS4A4A	224357_s_at	0.1182	0.2758
	MS4A4A	219607_s_at	0.9461	-0.0143
	MS4A4A	1555728_a_at	0.4884	-0.1082
	MS4A3	1554892_a_at	0.0179	0.4287
	MS4A3	210254_at	0.1317	0.3212
	MS4A2	207497_s_at	0.3055	0.1594
	MS4A2	207496_at	0.4353	0.1787
	MS4A6E	231335_at	0.3068	0.1801
PICALM	PICALM	212506_at	0.06	-0.152
	PICALM	212511_at	0.4642	-0.0688
	PICALM	215236_s_at	0.4828	-0.1227
	PICALM	215832_x_at	0.312	-0.1597
	PICALM	203134_at	0.4465	-0.1267
	EED	209572_s_at	7x10-4	-0.4284
	EED	210656_at	0.6067	-0.1002
	POLR2E#	213887_s_at	1.9x10-5	-0.6172
	POLR2E#	217854_s_at	1x10-4	-0.3825
ABCA7	ABCA7	219577_s_at	0.2295	0.1179
	CNN2	201605_x_at	0.0286	0.2707
	GPX4#	201106_at	3.54x10-9	-0.6625
CD33	CD33	206120_at	0.8256	0.0291
HLA-DRB5-HLA-DRB1	HLA-DQA1	203290_at	0.1359	-0.2567
	HLA-DQA1	212671_s_at	0.7434	0.0613
	HLA-DQA1	236203_at	0.661	-0.0832
	HLA-DQA1	213831_at	0.1425	-0.306
	HLA-DRB1	221491_x_at	0.0117	-0.4576
	HLA-DRB6	217323_at	0.1709	-0.2313
SORL1	SORL1#	203509_at	8.61x10-7	-0.5862
	SORL1#	212560_at	2.7x10-6	-0.5259
	SORL1	230707_at	0.0933	0.1468
SLC24A4 & RIN3	SLC24A4	1568870_at	0.6443	0.0599
	SLC24A4	1568922_at	0.0678	0.3145
	SLC24A4	243969_at	0.0744	-0.2511
DSG2	DSG2	217901_at	0.0848	-0.3298
	DSG3	235075_at	0.7419	0.0611
	DSG3	205595_at	0.5998	0.1006
INPP5D	INPP5D#	1568943_at	6.8x10-7	0.8578
	INPP5D	203332_s_at	1.7x10-3	0.5345
	INPP5D	203331_s_at	0.0393	-0.3754
	INPP5D	233545_at	0.6814	0.0689
MEF2C	MEF2C#	209199_s_at	8.44x10-14	-1.1439
	MEF2C#	209200_at	9.1x10-12	-1.0275
	MEF2C	207968_s_at	0.266	-0.1876
ZCWPW1	ZCWPW1	223992_x_at	0.0261	-0.3555
	ZCWPW1	220618_s_at	0.8938	0.015
	PMS2P1	239699_s_at	0.1083	-0.2038
	PMS2P1	214526_x_at	0.7354	-0.0258
	C7orf51	1553288_a_at	0.0156	0.2291
	C7orf61	229913_at	7x10-4	0.4589
	C7orf47	226434_at	0.2368	0.0969
	MEPCE	219798_s_at	0.3281	0.0878
	PILRA	219788_at	0.2172	0.1819
	PILRA	222218_s_at	0.2141	0.1406
	PILRB	220954_s_at	1.2x10-3	-0.5226
	PILRB	225321_s_at	0.0915	0.1579
	GATS#	227321_at	2.1x10-7	-0.4098
CELF1	CELF1#	1555467_a_at	3.8x10-9	-0.9599
	CELF1	209489_at	0.1711	-0.0928
	CELF1	221743_at	1.5x10-3	0.2706
	CELF1	204113_at	0.4106	-0.1278
	CELF1	221742_at	0.317	0.1058
	CELF1	235297_at	0.2333	0.2114
	CELF1	235865_at	0.8078	0.0408
	SLC39A13	225277_at	3.1x10-3	0.2519
	SLC39A13	1552295_a_at	0.6693	-0.0465
	PSMC3#	201267_s_at	4.80x10-6	-0.7725
	NDUFS3#	201740_at	6.6x10-11	-0.8212
	MTCH2#	217772_s_at	2.2x10-12	-0.6621
	MTCH2#	222403_at	2.9x10-12	-0.6235
	PTPMT1#	223808_s_at	2.9x10-7	-0.3872
	PTPMT1#	225901_at	1.2x10-5	-0.7372
	PTPMT1	218570_at	0.0544	-0.1777
	AGBL2	220390_at	0.0813	0.2846
	FNBP4	212232_at	3.1x10-3	-0.4194
	FNBP4	235101_at	0.0484	0.3496
	FNBP4	242472_x_at	0.0534	0.301
	FNBP4	229272_at	0.5129	-0.1087
	NUP160#	212709_at	1x10-4	0.4791
	NUP160	214962_s_at	0.0477	-0.3451
	NUP160	214963_at	0.0587	-0.3362
	KBTBD4	218570_at	0.0544	-0.1777
	KBTBD4	218569_s_at	0.0944	-0.25
	KBTBD4	223765_s_at	0.3863	0.1439
FERMT2	FERMT2	209210_s_at	2.5x10-3	0.3287
	FERMT2#	214212_x_at	2.7x10-7	0.6042
CASS4	CASS4	220888_s_at	0.749	0.0588
	C20orf43#	217737_x_at	2.04x10-8	-0.3742
	C20orf43#	233842_x_at	8.6x10-7	-0.3147
	C20orf43#	234926_s_at	2.8x10-7	-0.4627
	C20orf43	236702_at	0.0345	0.3551
	C20orf43	224128_at	0.3996	0.1524
	CSTF1#	202190_at	1.3x10-6	-0.8528
	CSTF1#	32723_at	3.18x10-6	-0.4434
*Genes not present in cleaned dataset: TAS2R60, GPR141, NME8
#Passed multiple test correction (Bonferroni p=5x10-4)
