# Supplementary material for: Alzheimer’s Disease Risk Polymorphisms Regulate Gene Expression in the ZCWPW1 and the CELF1 Loci
Source: PLoS One. 2016 Feb 26;11(2):e0148717. doi: 10.1371/journal.pone.0148717 (PMC4769299; doi:10.1371/journal.pone.0148717)
Supplement: S11 Table — (XLSX) [file pone.0148717.s012.xlsx]

## Sheet: Sheet1
S11 Table: Cell-type specific expression of genes within the IGAP GWAS loci
Gene	Astrocytes	Neurons	Oligodenrocyte Precursor Cells (OPCs)	New Oligo-dendrocytes	Myelinating Oligo-dendrocytes	Microglia	Endothelial Cells	Cell-type with Highest Expression	SNP
RIN3	0.1	0.1	2	0.1	0.1	26	8	Microglia	rs10498633
SLC24A4	0.2	0.2	2	0.5	0.1	0.1	0.1	OPC	rs10498633
PICALM	45	50	60	70	55	170	120	Microglia	rs10792832
EED	13	8	9	6	2	7	12	Astrocyte	rs10792832
MADD	5	17	10	4.5	2	8	3	Neurons	rs10838725
CELF1	18	22	22	14	5	7	15	Neurons & OPC	rs10838725
SLC39A13	9	6	11	6	5	16	5	Microglia	rs10838725
PTPMT1	16	8	13	13.5	17	7	14	Myelinating Oligodendrocytes	rs10838725
AGBL2	0.4	0.1	0.2	0.1	0.1	0.1	0.1	Astrocyte	rs10838725
FNBP4	30	19	15	11	2	5	10	Astrocyte	rs10838725
NUP160	5	2.5	4	3	1.5	1	4	Astrocyte	rs10838725
KBTBD4	5	7	10	6	2	3	5	OPC	rs10838725
MTCH2	22	15	26	22	16	13	16	OPC	rs10838725
NDUFS3	8	10	12	8	6	8	11	OPC	rs10838725
PSMC3	25	40	60	55	55	60	80	Endothelial cells	rs10838725
CD2AP	10	5	6	4	1	3	25	Endothelial cells	rs10948363
SORL1	25	3	3	3	6	2	0.1	Astrocytes	rs11218343
ZCWPW1	1.5	1.5	6	4	3	4	0.7	OPC	rs1476679
PILRA	0.1	0.1	0.2	0.1	0.1	4	0.1	Microglia	rs1476679
MEPCE	6	15	11	9	6	17	20	Endothelial cells	rs1476679
MEF2C	2	16	6	1	2.5	16	16	Microglia, Neurons, Endothelial Cells	rs190982
PTK2B	0.2	2	2	0.3	1.5	27	0.3	Microglia	rs28834970
INPP5D	0.1	0.1	15	0.1	0.1	200	15	Microglia	rs35349669
CD33	0	0	5	0	1	62	0	Microglia	rs3865444
ABCA7	2.5	6.5	4.5	6	1.5	5.5	4.5	Neurons	rs4147929
CNN2	2	1	6	2	1	17	90	Endothelial cells	rs4147929
GPX4	10	20	15	19	30	20	40	Endothelial cells	rs4147929
POLR2E	15	20	33	21	16	38	39	Endothelial cells	rs4147929
CR1L	10	5	7	5	4	10	60	Endothelial cells	rs6656401
BIN1	10	110	40	150	180	270	20	Microglia	rs6733839
CASS4	0.1	0.5	3	0.1	0.1	16	0.1	Microglia	rs7274581
CSTF1	9	9	10.5	7	6	17	7	Microglia	rs7274581
HLA-DRB1#	0.1	0.1	0.5	0.5	0.2	13	0.2	Microglia	rs9271192
HLA-DQA1#	0.1	0.1	0.7	2	1	27	1	Microglia	rs9271192
HLA-DQB1#	0.5	0.1	1	16	13	24	1	Microglia	rs9271192
FERMT2	80	20	60	45	30	0.1	150	Endothelial cells	rs1476679
CLU	600	40	280	50	60	50	10	Astrocyte	rs9331896
# HLA-DBR1, HLA-DQA1, HLA-DQB1 have mouse homologues H2-Eb1, H2-Aa, and H2-Ab1, respectively
* Not present: CR1, LOC285965, TAS2R60, MS4A6A, MS4A4A, MS4A6E, HLA-DRB5, HLA-DRB6, HLA-DRA, C6ORF10, NME8, PMS2P1, C7ORF51, C7ORF61, C7ORF47, SPDYE3, GATS, PVRIG, C7ORF59, ZNF3, SPL1
^ Not expressed (levels below 0.1): CR2, CPR111, CPR115, EPHA1, MS4A3, MS4A2, PLAC1L, CCDC83, BTNL2, DSG3, DSG2, GPR141, PILRB
